# Supplementary material for: Database of persistent organic pollutants in umbilical cord blood: Concentration of organochlorine pesticides, PCBs, BDEs and polycyclic aromatic hydrocarbons
Source: Data Brief. 2019 Nov 30;28:104918. doi: 10.1016/j.dib.2019.104918 (PMC6920329; doi:10.1016/j.dib.2019.104918)
Supplement: Multimedia component 1 [file mmc1.xlsx]

## Sheet: Hoja1
		Demographical and clinical data referred to the mothers							Clinical data referred to the newborn							Concentration of pollutants in ng/mL
	ID	Age at birth	Type of delivery	Nulliparity	Lactation	Miscarriages	Diseases	Smoking	Gestational age	Sex	Birth weight	Length weight	Head circumference	Malformations	Apgar	Organochlorine pesticides																				Polycyclic Aromatic Hydrocarbons (PAHs)
		(yeras)		(yes/no)	(months)	(yes/no)	(yes/no)	(yes/no)	(weeks)	(male/female)	(g)	(cm)	(cm)	(yes/no)	(1 minute)	Aldrin	o,p'-DDD	p,p'-DDD	o,p'-DDE	p,p'-DDE	o,p'-DDT	p,p'-DDT	Dieldrin	Endosulfan_alfa	Endosulfan_beta	Endosulfan_sulfate	Endrin	Heptachlor	HCB	α-HCH	β-HCH	δ-HCH	Lindane	Methoxychlor	Mirex	Acenaphthalene	Acenaphthene	Anthracene	Benzo(a)anthracene	Benzo(a)pyrene	Benzo(b)fluoranthene	Benzo(g,h,i)perylene	Benzo(k)fluoranthene	Chrysene	Dibenzo(a,h)anthracene	Fluoranthene	Fluorene	Indene(1,2,3-c,d)pyrene	Naphthalene
	9	28	Vaginal delivery	Yes	0	No	Yes	No	36	Male	2600	47	33	Yes	9	<LOD	<LOD	<LOD	<LOD	0.409	<LOD	<LOD	<LOD	<LOD	<LOD	<LOD	<LOD	<LOD	0.059	<LOD	0.051	<LOD	<LOD	<LOD	<LOD	<LOD	<LOD	<LOD	<LOD	<LOD	<LOD	<LOD	<LOD	<LOD	<LOD	0.055	<LOD	<LOD	0.511
	10	36	Vaginal delivery	No	4	No	No	No	40	Male	4500	55	36	No	9	<LOD	<LOD	<LOD	<LOD	0.253	<LOD	<LOD	<LOD	<LOD	<LOD	<LOD	<LOD	<LOD	0.032	<LOD	<LOD	<LOD	<LOD	<LOD	<LOD	<LOD	<LOD	<LOD	<LOD	<LOD	0.162	<LOD	<LOD	<LOD	<LOD	0.045	0.066	<LOD	0.837
	11	36	Vaginal delivery	Yes	0	No	No	No	41	Female	3370	50	36	No	9	<LOD	<LOD	<LOD	<LOD	0.316	<LOD	<LOD	<LOD	<LOD	<LOD	<LOD	<LOD	<LOD	0.045	<LOD	<LOD	<LOD	<LOD	<LOD	<LOD	<LOD	<LOD	<LOD	<LOD	<LOD	<LOD	<LOD	<LOD	<LOD	<LOD	0.01	<LOD	<LOD	<LOD
	12	38	Vaginal delivery	No	28	No	No	No	41	Male	3850	54	38	No	9	<LOD	<LOD	<LOD	<LOD	0.225	<LOD	<LOD	0.308	<LOD	<LOD	<LOD	<LOD	<LOD	0.043	<LOD	<LOD	<LOD	<LOD	<LOD	<LOD	<LOD	<LOD	<LOD	<LOD	<LOD	<LOD	<LOD	<LOD	<LOD	<LOD	0.181	0.044	<LOD	0.624
	13	23	Vaginal delivery	Yes	0	No	No	No	39	Male	2540	46	31	No	9	<LOD	<LOD	<LOD	<LOD	0.134	<LOD	<LOD	0.117	<LOD	<LOD	<LOD	<LOD	<LOD	0.026	<LOD	<LOD	<LOD	<LOD	<LOD	<LOD	<LOD	<LOD	<LOD	<LOD	<LOD	<LOD	<LOD	<LOD	<LOD	<LOD	0.043	<LOD	<LOD	0.779
	14	37	Vaginal delivery	No	25	No	Yes	No	39	Female	3280	49	33	No	9	<LOD	<LOD	<LOD	<LOD	0.13	<LOD	<LOD	0.087	<LOD	<LOD	<LOD	<LOD	<LOD	0.056	<LOD	0.052	<LOD	<LOD	<LOD	<LOD	<LOD	<LOD	<LOD	<LOD	<LOD	<LOD	<LOD	<LOD	<LOD	<LOD	0.158	0.142	<LOD	1.19
	15	21	Vaginal delivery	No	0	Yes	No	No	39	Female	3390	49	34	No	9	<LOD	<LOD	<LOD	<LOD	0.536	<LOD	<LOD	0.177	<LOD	<LOD	<LOD	<LOD	<LOD	0.04	<LOD	0.028	<LOD	<LOD	0.004	<LOD	<LOD	<LOD	<LOD	<LOD	<LOD	<LOD	<LOD	<LOD	<LOD	<LOD	0.267	0.106	<LOD	1.749
	16	35	Caesarean section	No	3	No	Yes	No	39	Male	2960	48	35	No	10	<LOD	<LOD	<LOD	<LOD	3.762	<LOD	<LOD	0.062	<LOD	<LOD	<LOD	<LOD	<LOD	0.059	<LOD	<LOD	<LOD	<LOD	<LOD	<LOD	<LOD	<LOD	<LOD	<LOD	<LOD	<LOD	<LOD	<LOD	<LOD	<LOD	0.192	<LOD	<LOD	1.019
	17	36	Vaginal delivery	No	6	No	Yes	No	39	Female	3580	50	34	No	9	<LOD	<LOD	<LOD	<LOD	0.295	<LOD	<LOD	0.383	<LOD	<LOD	<LOD	<LOD	<LOD	0.015	<LOD	<LOD	<LOD	<LOD	<LOD	0.019	<LOD	<LOD	<LOD	<LOD	<LOD	<LOD	<LOD	<LOD	<LOD	<LOD	0.531	0.218	<LOD	3.591
	18	28	Vaginal delivery	Yes	0	No	No	No	38	Male	3200	51	34	No	9	<LOD	<LOD	<LOD	<LOD	0.318	<LOD	<LOD	0.435	<LOD	<LOD	<LOD	<LOD	<LOD	0.079	<LOD	<LOD	<LOD	<LOD	<LOD	<LOD	<LOD	<LOD	<LOD	<LOD	<LOD	<LOD	<LOD	<LOD	<LOD	<LOD	0.699	0.344	<LOD	3.391
	19	31	Vaginal delivery	No	9	No	No	No	38	Female	2030	44	30	No	9	<LOD	<LOD	<LOD	<LOD	0.132	<LOD	<LOD	0.249	<LOD	<LOD	<LOD	<LOD	<LOD	0.042	<LOD	<LOD	<LOD	<LOD	<LOD	<LOD	<LOD	<LOD	<LOD	<LOD	<LOD	<LOD	<LOD	<LOD	<LOD	<LOD	0.338	0.11	<LOD	1.312
	20	29	Vaginal delivery	Yes	0	No	No	No	40	Male	3710	52	34	No	9	<LOD	<LOD	<LOD	<LOD	0.221	<LOD	<LOD	0.317	<LOD	<LOD	<LOD	<LOD	<LOD	0.059	<LOD	0.299	<LOD	<LOD	<LOD	<LOD	<LOD	<LOD	<LOD	<LOD	<LOD	<LOD	<LOD	<LOD	<LOD	<LOD	0.333	0.107	<LOD	1.618
	21	26	Vaginal delivery	No	3	No	No	No	40	Male	2780	49	33	No	10	<LOD	<LOD	<LOD	<LOD	0.156	<LOD	<LOD	<LOD	<LOD	<LOD	<LOD	<LOD	<LOD	0.061	<LOD	0.037	<LOD	<LOD	<LOD	<LOD	<LOD	<LOD	<LOD	<LOD	<LOD	<LOD	<LOD	<LOD	<LOD	<LOD	0.479	0.352	<LOD	7.966
	22	35	Vaginal delivery	No	2	No	No	No	41	Male	4260	53	35	No	10	<LOD	<LOD	<LOD	<LOD	0.315	<LOD	<LOD	0.115	<LOD	<LOD	<LOD	<LOD	<LOD	0.077	<LOD	0.052	<LOD	<LOD	<LOD	<LOD	<LOD	<LOD	<LOD	<LOD	<LOD	<LOD	<LOD	<LOD	<LOD	<LOD	0.657	0.119	<LOD	9.453
	23	41	Vaginal delivery	No	24	No	No	No	42	Female	2840	46	33	No	9	<LOD	<LOD	<LOD	<LOD	0.213	<LOD	<LOD	<LOD	<LOD	<LOD	<LOD	<LOD	<LOD	0.061	<LOD	<LOD	<LOD	<LOD	<LOD	<LOD	<LOD	<LOD	<LOD	<LOD	<LOD	<LOD	<LOD	<LOD	<LOD	<LOD	0.359	0.145	<LOD	7
	26	28	Vaginal delivery	Yes	0	No	No	No	40	Male	3750	52	38	No	9	<LOD	<LOD	<LOD	<LOD	0.369	<LOD	<LOD	0.108	<LOD	<LOD	<LOD	<LOD	<LOD	0.037	<LOD	0.079	<LOD	<LOD	<LOD	<LOD	<LOD	<LOD	<LOD	<LOD	<LOD	<LOD	<LOD	<LOD	<LOD	<LOD	0.212	<LOD	<LOD	0.355
	27	26	Vaginal delivery	Yes	0	No	Yes	No	39	Female	3280	49	35	No	10	<LOD	<LOD	<LOD	<LOD	0.174	<LOD	<LOD	0.173	<LOD	<LOD	<LOD	<LOD	<LOD	0.085	<LOD	<LOD	<LOD	<LOD	<LOD	<LOD	<LOD	<LOD	<LOD	<LOD	<LOD	<LOD	<LOD	<LOD	<LOD	0.019	0.258	0.102	<LOD	1.53
	28	28	Vaginal delivery	Yes	0	No	No	No	40	Male	2860	48	32	No	9	<LOD	<LOD	<LOD	<LOD	0.074	<LOD	<LOD	0.261	<LOD	<LOD	<LOD	<LOD	<LOD	0.055	<LOD	<LOD	<LOD	<LOD	<LOD	<LOD	<LOD	<LOD	<LOD	<LOD	<LOD	<LOD	<LOD	<LOD	<LOD	<LOD	0.189	<LOD	<LOD	1.477
	29	42	Vaginal delivery	Yes	0	No	No	No	40	Male	3060	50	34	No	9	<LOD	<LOD	<LOD	<LOD	1.366	<LOD	<LOD	0.021	<LOD	<LOD	<LOD	<LOD	<LOD	0.09	<LOD	0.148	<LOD	<LOD	<LOD	<LOD	<LOD	<LOD	<LOD	<LOD	<LOD	<LOD	<LOD	<LOD	<LOD	<LOD	0.184	0.086	<LOD	1.316
	30	34	Vaginal delivery	No	36	Yes	Yes	No	36	Female	2340	43	34	Yes	9	<LOD	<LOD	<LOD	<LOD	0.128	<LOD	<LOD	0.321	<LOD	<LOD	<LOD	<LOD	<LOD	0.04	<LOD	<LOD	<LOD	<LOD	<LOD	<LOD	<LOD	<LOD	<LOD	<LOD	<LOD	<LOD	<LOD	<LOD	<LOD	<LOD	0.4	0.183	<LOD	2.786
	31	35	Vaginal delivery	Yes	0	No	No	No	42	Female	3290	52	35	No	10	<LOD	<LOD	<LOD	<LOD	0.531	<LOD	<LOD	0.472	<LOD	<LOD	<LOD	<LOD	<LOD	0.088	<LOD	0.066	<LOD	<LOD	<LOD	<LOD	<LOD	<LOD	<LOD	<LOD	<LOD	<LOD	<LOD	<LOD	<LOD	<LOD	0.62	0.297	<LOD	5.255
	33	27	Caesarean section	No	12	No	No	No	41	Female	3170	50	35	No	9	<LOD	<LOD	<LOD	<LOD	0.135	<LOD	<LOD	<LOD	<LOD	<LOD	<LOD	<LOD	<LOD	0.073	<LOD	<LOD	<LOD	<LOD	<LOD	<LOD	<LOD	<LOD	<LOD	<LOD	<LOD	<LOD	<LOD	<LOD	<LOD	<LOD	0.347	0.195	<LOD	7.388
	34	35	Vaginal delivery	No	0	Yes	Yes	No	41	Female	3140	49	32	No	9	<LOD	<LOD	<LOD	<LOD	0.231	<LOD	<LOD	0.062	<LOD	<LOD	<LOD	<LOD	<LOD	0.059	<LOD	0.037	<LOD	<LOD	<LOD	<LOD	<LOD	<LOD	<LOD	<LOD	<LOD	<LOD	<LOD	<LOD	<LOD	<LOD	0.446	0.121	<LOD	6.111
	36	35	Vaginal delivery	Yes	0	No	Yes	No	40	Female	3170	49	34	No	8	<LOD	<LOD	<LOD	<LOD	0.304	<LOD	<LOD	<LOD	<LOD	0.035	<LOD	<LOD	<LOD	0.078	<LOD	0.086	<LOD	<LOD	<LOD	<LOD	<LOD	<LOD	<LOD	<LOD	<LOD	<LOD	<LOD	<LOD	<LOD	<LOD	<LOD	<LOD	<LOD	<LOD
	37	34	Vaginal delivery	Yes	0	No	No	No	39	Female	3250	49	34	No	9	<LOD	<LOD	<LOD	<LOD	0.128	<LOD	<LOD	<LOD	<LOD	<LOD	<LOD	<LOD	<LOD	0.05	<LOD	<LOD	<LOD	<LOD	<LOD	<LOD	<LOD	<LOD	<LOD	<LOD	<LOD	<LOD	<LOD	<LOD	<LOD	<LOD	0.072	<LOD	<LOD	<LOD
	38	39	Vaginal delivery	No	1	Yes	No	No	40	Female	2750	46	33	No	10	<LOD	<LOD	<LOD	<LOD	0.159	<LOD	<LOD	0.001	<LOD	<LOD	<LOD	<LOD	<LOD	0.04	<LOD	0.042	<LOD	<LOD	<LOD	<LOD	<LOD	<LOD	<LOD	<LOD	<LOD	<LOD	<LOD	<LOD	<LOD	<LOD	<LOD	<LOD	<LOD	<LOD
	39	20	Vaginal delivery	Yes	0	No	No	No	40	Female	2570	47	33	No	9	<LOD	<LOD	<LOD	<LOD	<LOD	<LOD	<LOD	<LOD	<LOD	<LOD	<LOD	<LOD	<LOD	0.043	<LOD	0.055	<LOD	<LOD	<LOD	<LOD	<LOD	<LOD	<LOD	<LOD	<LOD	<LOD	<LOD	<LOD	<LOD	<LOD	<LOD	<LOD	<LOD	<LOD
	41	28	Vaginal delivery	No	0	Yes	No	No	38	Male	2750	48	35	No	9	<LOD	<LOD	<LOD	<LOD	0.033	<LOD	<LOD	<LOD	<LOD	<LOD	<LOD	<LOD	<LOD	0.043	<LOD	0.034	<LOD	<LOD	<LOD	<LOD	<LOD	<LOD	<LOD	<LOD	<LOD	<LOD	<LOD	<LOD	<LOD	<LOD	<LOD	<LOD	<LOD	<LOD
	42	29	Vaginal delivery	No	24	No	No	No	41	Female	3030	48	34	No	9	<LOD	<LOD	<LOD	<LOD	0.217	<LOD	<LOD	0.3	<LOD	0.069	<LOD	<LOD	<LOD	0.07	<LOD	0.075	<LOD	<LOD	<LOD	<LOD	<LOD	0.292	<LOD	<LOD	<LOD	<LOD	0.21	<LOD	<LOD	<LOD	0.249	0.086	<LOD	2.61
	43	28	Vaginal delivery	Yes	0	No	No	No	41	Male	3390	52	35	No	9	<LOD	<LOD	<LOD	<LOD	<LOD	<LOD	<LOD	<LOD	<LOD	<LOD	<LOD	<LOD	<LOD	0.028	<LOD	<LOD	<LOD	<LOD	<LOD	<LOD	<LOD	<LOD	<LOD	<LOD	<LOD	<LOD	<LOD	<LOD	<LOD	<LOD	<LOD	0.001	<LOD	0.387
	44	28	Vaginal delivery	No	0	Yes	No	No	39	Female	2780	48	33	No	9	<LOD	<LOD	<LOD	<LOD	0.064	<LOD	<LOD	0.02	<LOD	<LOD	<LOD	<LOD	<LOD	0.034	<LOD	<LOD	<LOD	<LOD	<LOD	<LOD	<LOD	<LOD	<LOD	<LOD	<LOD	<LOD	<LOD	<LOD	<LOD	<LOD	<LOD	<LOD	<LOD	<LOD
	45	30	Vaginal delivery	No	0	Yes	Yes	Yes	41	Male	3040	50	36	No	9	<LOD	<LOD	<LOD	<LOD	0.305	<LOD	<LOD	<LOD	<LOD	<LOD	<LOD	<LOD	<LOD	0.029	<LOD	<LOD	<LOD	<LOD	<LOD	<LOD	<LOD	<LOD	<LOD	<LOD	<LOD	<LOD	<LOD	<LOD	<LOD	<LOD	<LOD	<LOD	<LOD	<LOD
	47	30	Caesarean section	Yes	1	No	No	No	41	Female	3280	50	35	No	10	<LOD	<LOD	<LOD	<LOD	1.365	<LOD	<LOD	0.723	<LOD	<LOD	<LOD	<LOD	<LOD	0.35	<LOD	0.515	<LOD	<LOD	<LOD	<LOD	<LOD	<LOD	<LOD	<LOD	<LOD	<LOD	<LOD	0.001	<LOD	<LOD	1.382	1.828	<LOD	22.196
	48	31	Caesarean section	No	0	Yes	Yes	No	36	Male	2690	43	34	No	10	<LOD	<LOD	<LOD	<LOD	0.162	<LOD	<LOD	0.019	<LOD	<LOD	<LOD	<LOD	<LOD	0.091	<LOD	<LOD	<LOD	<LOD	<LOD	<LOD	<LOD	0.027	<LOD	<LOD	<LOD	<LOD	<LOD	<LOD	<LOD	<LOD	<LOD	<LOD	<LOD	1.529
	49	34	Caesarean section	Yes	0	No	Yes	No	42	Female	3720	49	37	Yes	9	<LOD	<LOD	<LOD	<LOD	0.271	<LOD	<LOD	0.182	<LOD	<LOD	<LOD	<LOD	<LOD	0.031	<LOD	0.069	<LOD	<LOD	<LOD	<LOD	<LOD	<LOD	<LOD	<LOD	<LOD	<LOD	<LOD	<LOD	<LOD	<LOD	0.241	<LOD	<LOD	1.487
	50	33	Vaginal delivery	Yes	0	No	No	No	39	Male	3010	50	35	Yes	9	<LOD	<LOD	<LOD	<LOD	0.182	<LOD	<LOD	<LOD	<LOD	<LOD	<LOD	<LOD	<LOD	0.05	<LOD	0.081	<LOD	<LOD	<LOD	<LOD	<LOD	<LOD	<LOD	<LOD	<LOD	<LOD	<LOD	<LOD	<LOD	<LOD	<LOD	<LOD	<LOD	<LOD
	51	29	Vaginal delivery	No	6	No	No	No	42	Female	3700	51	35	No	9	<LOD	<LOD	<LOD	<LOD	0.062	<LOD	<LOD	<LOD	<LOD	<LOD	<LOD	<LOD	<LOD	0.027	<LOD	<LOD	<LOD	<LOD	<LOD	<LOD	<LOD	<LOD	<LOD	<LOD	<LOD	<LOD	<LOD	<LOD	<LOD	<LOD	<LOD	0.033	<LOD	<LOD
	52	30	Caesarean section	No	0	Yes	No	No	41	Female	3770	51	37	No	10	<LOD	<LOD	<LOD	<LOD	0.342	<LOD	<LOD	0.048	<LOD	<LOD	<LOD	<LOD	<LOD	0.053	<LOD	0.052	<LOD	<LOD	<LOD	<LOD	<LOD	<LOD	<LOD	<LOD	<LOD	<LOD	<LOD	0.025	<LOD	<LOD	<LOD	<LOD	<LOD	<LOD
	53	29	Vaginal delivery	Yes	0	No	Yes	No	42	Female	3540	51	36	No	9	<LOD	<LOD	<LOD	<LOD	0.162	<LOD	<LOD	<LOD	<LOD	<LOD	<LOD	<LOD	<LOD	0.038	<LOD	0.057	<LOD	<LOD	<LOD	<LOD	<LOD	<LOD	<LOD	<LOD	<LOD	<LOD	<LOD	<LOD	<LOD	<LOD	<LOD	<LOD	<LOD	<LOD
	54	39	Caesarean section	No	17	No	Yes	No	39	Female	3660	50	34	No	10	<LOD	<LOD	<LOD	<LOD	0.011	<LOD	<LOD	<LOD	<LOD	<LOD	<LOD	<LOD	<LOD	0.042	<LOD	<LOD	<LOD	<LOD	<LOD	<LOD	<LOD	<LOD	<LOD	<LOD	<LOD	<LOD	<LOD	<LOD	<LOD	<LOD	0.003	<LOD	<LOD	<LOD
	55	36	Caesarean section	No	2	Yes	No	No	39	Male	3840	50	35	No	9	<LOD	<LOD	<LOD	<LOD	2.643	<LOD	<LOD	<LOD	<LOD	<LOD	<LOD	<LOD	<LOD	0.047	<LOD	0.073	<LOD	<LOD	<LOD	<LOD	<LOD	<LOD	<LOD	<LOD	<LOD	<LOD	<LOD	<LOD	<LOD	<LOD	<LOD	0.02	<LOD	<LOD
	56	23	Vaginal delivery	Yes	0	No	No	No	40	Female	3430	49	34	No	10	<LOD	<LOD	<LOD	<LOD	0.274	<LOD	<LOD	<LOD	<LOD	<LOD	<LOD	<LOD	<LOD	0.02	<LOD	<LOD	<LOD	<LOD	<LOD	<LOD	<LOD	<LOD	<LOD	<LOD	<LOD	<LOD	<LOD	<LOD	<LOD	<LOD	<LOD	<LOD	<LOD	<LOD
	57	32	Vaginal delivery	No	2	No	No	No	41	Male	3880	53	34	No	8	<LOD	<LOD	<LOD	<LOD	0.159	<LOD	<LOD	<LOD	<LOD	<LOD	<LOD	<LOD	<LOD	0.073	<LOD	<LOD	<LOD	<LOD	<LOD	<LOD	<LOD	<LOD	<LOD	<LOD	<LOD	<LOD	<LOD	<LOD	<LOD	<LOD	<LOD	0.079	<LOD	<LOD
	58	31	Caesarean section	Yes	0	No	No	No	39	Male	3150	49	34	No	10	<LOD	<LOD	<LOD	<LOD	0.256	<LOD	<LOD	0.16	<LOD	<LOD	<LOD	<LOD	<LOD	0.071	<LOD	0.071	<LOD	<LOD	<LOD	<LOD	<LOD	<LOD	<LOD	<LOD	<LOD	<LOD	<LOD	<LOD	<LOD	<LOD	0.686	0.416	<LOD	8.22
	59	40	Vaginal delivery	No	27	No	No	No	39	Female	3680	52	37	No	9	<LOD	<LOD	<LOD	<LOD	0.172	<LOD	<LOD	<LOD	<LOD	<LOD	<LOD	<LOD	<LOD	0.073	<LOD	0.043	<LOD	<LOD	<LOD	<LOD	<LOD	<LOD	<LOD	<LOD	<LOD	<LOD	<LOD	<LOD	<LOD	0.023	0.161	0.056	<LOD	3.865
	60	24	Vaginal delivery	No	2	Yes	Yes	No	39	Male	3210	49	34	No	9	<LOD	<LOD	<LOD	<LOD	0.105	<LOD	<LOD	0.348	<LOD	<LOD	<LOD	<LOD	<LOD	0.109	<LOD	0.039	<LOD	<LOD	<LOD	<LOD	<LOD	<LOD	<LOD	<LOD	<LOD	<LOD	<LOD	<LOD	<LOD	<LOD	0.583	0.574	<LOD	10.749
	61	28	Vaginal delivery	No	0	Yes	No	No	39	Female	3350	51	36	No	9	<LOD	<LOD	<LOD	<LOD	0.035	<LOD	<LOD	0.074	<LOD	<LOD	<LOD	<LOD	<LOD	0.028	<LOD	<LOD	<LOD	<LOD	<LOD	<LOD	<LOD	<LOD	<LOD	<LOD	<LOD	<LOD	<LOD	<LOD	<LOD	<LOD	0.23	0.06	<LOD	2.939
	62	32	Vaginal delivery	Yes	0	No	No	No	41	Male	3800	55	37	No	9	<LOD	<LOD	<LOD	<LOD	0.14	<LOD	<LOD	0.213	<LOD	<LOD	<LOD	<LOD	<LOD	0.048	<LOD	0.076	<LOD	<LOD	<LOD	<LOD	<LOD	<LOD	<LOD	<LOD	<LOD	<LOD	<LOD	<LOD	<LOD	<LOD	0.414	0.131	<LOD	6.182
	63	33	Caesarean section	No	6	No	No	No	39	Female	3450	50	34	No	8	<LOD	<LOD	<LOD	<LOD	0.195	<LOD	<LOD	0.054	<LOD	<LOD	<LOD	<LOD	<LOD	0.029	<LOD	<LOD	<LOD	<LOD	<LOD	<LOD	<LOD	<LOD	<LOD	<LOD	<LOD	<LOD	<LOD	<LOD	<LOD	<LOD	0.272	0.148	<LOD	4.381
	65	26	Vaginal delivery	No	0	Yes	No	No	40	Female	3820	49	34	No	9	<LOD	<LOD	<LOD	<LOD	0.001	<LOD	<LOD	<LOD	<LOD	<LOD	<LOD	<LOD	<LOD	0.026	<LOD	<LOD	<LOD	<LOD	<LOD	<LOD	<LOD	<LOD	<LOD	<LOD	<LOD	<LOD	<LOD	<LOD	<LOD	<LOD	0.147	<LOD	<LOD	2.364
	66	33	Caesarean section	No	0	No	No	No	40	Male	3020	49	35	No	9	<LOD	<LOD	<LOD	<LOD	0.099	<LOD	<LOD	<LOD	<LOD	<LOD	<LOD	<LOD	<LOD	0.047	<LOD	<LOD	<LOD	<LOD	<LOD	<LOD	<LOD	<LOD	<LOD	<LOD	<LOD	<LOD	<LOD	<LOD	<LOD	<LOD	0.396	0.041	<LOD	6.606
	67	21	Vaginal delivery	No	18	Yes	No	No	40	Male	3620	51	35	No	9	<LOD	<LOD	<LOD	<LOD	0.017	<LOD	<LOD	<LOD	<LOD	<LOD	<LOD	<LOD	<LOD	0.045	<LOD	<LOD	<LOD	<LOD	<LOD	<LOD	<LOD	<LOD	<LOD	<LOD	<LOD	<LOD	<LOD	<LOD	<LOD	<LOD	0.357	0.11	<LOD	3.929
	68	27	Vaginal delivery	Yes	0	No	No	No	41	Male	3490	51	36	No	9	<LOD	<LOD	<LOD	<LOD	0.067	<LOD	<LOD	0.078	<LOD	<LOD	<LOD	<LOD	<LOD	0.039	<LOD	<LOD	<LOD	<LOD	<LOD	<LOD	<LOD	<LOD	<LOD	<LOD	<LOD	<LOD	<LOD	<LOD	<LOD	<LOD	0.305	0.107	<LOD	3.702
	69	35	Caesarean section	Yes	0	No	No	No	36	Male	2400	48	33	No	9	<LOD	<LOD	<LOD	<LOD	0.305	<LOD	<LOD	0.192	<LOD	<LOD	<LOD	<LOD	<LOD	0.051	<LOD	<LOD	<LOD	<LOD	<LOD	<LOD	<LOD	<LOD	<LOD	<LOD	0.16	<LOD	<LOD	<LOD	<LOD	<LOD	0.455	0.165	<LOD	6.712
	71	34	Caesarean section	No	1	Yes	No	No	38	Male	3240	49	36	No	8	<LOD	<LOD	<LOD	<LOD	0.259	<LOD	<LOD	0.085	<LOD	<LOD	<LOD	<LOD	<LOD	0.051	<LOD	<LOD	<LOD	<LOD	<LOD	<LOD	<LOD	<LOD	<LOD	<LOD	<LOD	<LOD	<LOD	<LOD	<LOD	<LOD	0.418	0.082	<LOD	6.015
	72	33	Caesarean section	No	36	Yes	Yes	Yes	39	Female	3150	49	34	No	9	<LOD	<LOD	<LOD	<LOD	0.032	<LOD	<LOD	<LOD	<LOD	<LOD	<LOD	<LOD	<LOD	0.028	<LOD	<LOD	<LOD	<LOD	<LOD	<LOD	<LOD	<LOD	<LOD	<LOD	<LOD	<LOD	<LOD	<LOD	<LOD	<LOD	0.224	0.056	<LOD	1.099
	73	24	Vaginal delivery	Yes	0	No	No	No	40	Male	2820	47	33	No	9	<LOD	<LOD	<LOD	<LOD	0.041	<LOD	<LOD	0.251	<LOD	<LOD	<LOD	<LOD	<LOD	0.033	<LOD	<LOD	<LOD	<LOD	<LOD	<LOD	<LOD	<LOD	<LOD	<LOD	<LOD	<LOD	<LOD	<LOD	<LOD	<LOD	0.45	0.262	<LOD	5.871
	76	19	Vaginal delivery	Yes	0	No	No	No	39	Female	2730	47	32	No	9	<LOD	<LOD	<LOD	<LOD	0.092	<LOD	<LOD	0.219	<LOD	<LOD	<LOD	<LOD	<LOD	0.062	<LOD	<LOD	<LOD	<LOD	<LOD	<LOD	<LOD	<LOD	<LOD	<LOD	<LOD	<LOD	<LOD	<LOD	<LOD	<LOD	0.583	0.276	<LOD	9.571
	77	18	Vaginal delivery	Yes	0	No	No	No	40	Female	3060	50	36	No	10	<LOD	<LOD	<LOD	<LOD	0.103	<LOD	<LOD	0.175	<LOD	<LOD	<LOD	<LOD	<LOD	0.042	<LOD	<LOD	<LOD	<LOD	<LOD	<LOD	<LOD	<LOD	<LOD	<LOD	<LOD	<LOD	<LOD	<LOD	<LOD	<LOD	0.191	0.173	<LOD	1.821
	78	19	Vaginal delivery	Yes	0	No	No	No	40	Female	3250	48	33	No	9	<LOD	<LOD	<LOD	<LOD	0.053	<LOD	<LOD	0.129	<LOD	<LOD	<LOD	<LOD	<LOD	0.023	<LOD	<LOD	<LOD	<LOD	<LOD	<LOD	<LOD	<LOD	<LOD	<LOD	<LOD	<LOD	<LOD	<LOD	<LOD	<LOD	0.156	0.022	<LOD	1.596
	79	36	Vaginal delivery	No	10	No	Yes	No	41	Male	3600	53	37	No	10	<LOD	<LOD	<LOD	<LOD	0.054	<LOD	<LOD	<LOD	<LOD	<LOD	<LOD	<LOD	<LOD	0.041	<LOD	<LOD	<LOD	<LOD	<LOD	<LOD	<LOD	<LOD	<LOD	<LOD	<LOD	<LOD	<LOD	<LOD	<LOD	<LOD	0.238	<LOD	<LOD	2.639
	80	37	Vaginal delivery	No	6	No	Yes	No	40	Female	3270	49	34	No	9	<LOD	<LOD	<LOD	<LOD	0.241	<LOD	<LOD	0.11	<LOD	<LOD	<LOD	<LOD	<LOD	0.051	<LOD	0.093	<LOD	<LOD	<LOD	0.09	0.001	<LOD	<LOD	<LOD	<LOD	<LOD	0.158	<LOD	<LOD	<LOD	0.086	0.111	<LOD	0.198
	82	30	Caesarean section	Yes	0	No	Yes	No	39	Male	3760	49	37	No	9	<LOD	<LOD	<LOD	<LOD	0.238	<LOD	<LOD	0.156	<LOD	<LOD	<LOD	<LOD	<LOD	0.041	<LOD	<LOD	<LOD	<LOD	<LOD	<LOD	<LOD	<LOD	<LOD	<LOD	<LOD	<LOD	<LOD	<LOD	<LOD	<LOD	0.155	0.115	<LOD	1.22
	83	31	Vaginal delivery	No	13	No	No	No	40	Female	3600	50	34	No	9	<LOD	<LOD	<LOD	<LOD	0.482	<LOD	<LOD	0.339	<LOD	<LOD	<LOD	<LOD	<LOD	0.029	<LOD	0.064	<LOD	<LOD	<LOD	<LOD	<LOD	<LOD	<LOD	<LOD	<LOD	<LOD	<LOD	<LOD	<LOD	<LOD	0.198	0.379	<LOD	1.242
	84	31	Vaginal delivery	No	6	No	No	No	39	Female	3380	48	34	No	8	<LOD	<LOD	<LOD	<LOD	0.182	<LOD	<LOD	0.108	<LOD	<LOD	<LOD	<LOD	<LOD	0.041	<LOD	0.043	<LOD	<LOD	<LOD	<LOD	<LOD	<LOD	<LOD	<LOD	<LOD	<LOD	<LOD	<LOD	<LOD	<LOD	0.119	0.028	<LOD	0.924
	85	31	Vaginal delivery	Yes	0	No	No	No	37	Male	2410	46	33	No	9	<LOD	<LOD	<LOD	<LOD	0.089	<LOD	<LOD	0.235	<LOD	<LOD	<LOD	<LOD	<LOD	0.059	<LOD	0.055	<LOD	<LOD	<LOD	<LOD	<LOD	<LOD	<LOD	<LOD	<LOD	<LOD	<LOD	<LOD	<LOD	<LOD	0.148	0.152	<LOD	1.931
	86	31	Vaginal delivery	No	4	Yes	No	No	39	Male	3680	50	35	No	9	<LOD	<LOD	<LOD	<LOD	0.282	<LOD	<LOD	0.075	<LOD	<LOD	<LOD	<LOD	<LOD	0.006	<LOD	0.054	<LOD	<LOD	<LOD	<LOD	<LOD	<LOD	<LOD	<LOD	<LOD	<LOD	<LOD	<LOD	<LOD	<LOD	0.16	0.228	<LOD	1.551
	87	29	Vaginal delivery	No	2	No	No	Yes	40	Female	4040	51	36	No	9	<LOD	<LOD	<LOD	<LOD	0.096	<LOD	<LOD	0.212	<LOD	<LOD	<LOD	<LOD	<LOD	0.044	<LOD	0.095	<LOD	<LOD	<LOD	<LOD	<LOD	<LOD	<LOD	<LOD	<LOD	<LOD	<LOD	<LOD	<LOD	<LOD	0.232	0.283	<LOD	2.2
	88	34	Vaginal delivery	No	0	Yes	No	No	40	Female	3280	50	34	No	9	<LOD	<LOD	<LOD	<LOD	0.154	<LOD	<LOD	0.174	<LOD	<LOD	<LOD	<LOD	<LOD	0.052	<LOD	0.063	<LOD	<LOD	<LOD	<LOD	<LOD	<LOD	<LOD	<LOD	<LOD	<LOD	<LOD	<LOD	<LOD	<LOD	0.211	0.078	<LOD	<LOD
	89	28	Vaginal delivery	Yes	0	No	No	No	42	Male	3770	51	37	No	9	<LOD	<LOD	<LOD	<LOD	0.322	<LOD	<LOD	0.129	<LOD	<LOD	<LOD	<LOD	<LOD	<LOD	<LOD	0.127	<LOD	<LOD	<LOD	<LOD	<LOD	<LOD	<LOD	<LOD	<LOD	<LOD	<LOD	<LOD	<LOD	<LOD	0.177	0.178	<LOD	<LOD
	90	28	Vaginal delivery	No	20	No	No	No	39	Male	3770	51	34	No	10	<LOD	<LOD	<LOD	<LOD	0.059	<LOD	<LOD	0.12	<LOD	<LOD	<LOD	<LOD	<LOD	0.027	<LOD	<LOD	<LOD	<LOD	<LOD	<LOD	<LOD	<LOD	<LOD	<LOD	<LOD	<LOD	<LOD	<LOD	<LOD	<LOD	0.171	0.119	<LOD	0.309
	91	21	Vaginal delivery	No	0	Yes	No	No	39	Male	2940	49	34	No	9	<LOD	<LOD	<LOD	<LOD	0.058	<LOD	<LOD	0.27	<LOD	<LOD	<LOD	<LOD	<LOD	0.028	<LOD	<LOD	<LOD	<LOD	<LOD	<LOD	<LOD	<LOD	<LOD	<LOD	<LOD	<LOD	<LOD	<LOD	<LOD	<LOD	0.156	0.178	<LOD	1.467
	93	33	Vaginal delivery	No	7	No	Yes	No	39	Female	2900	47	34	No	9	<LOD	<LOD	<LOD	<LOD	0.209	<LOD	<LOD	<LOD	<LOD	<LOD	<LOD	<LOD	<LOD	0.023	<LOD	<LOD	<LOD	<LOD	<LOD	<LOD	<LOD	<LOD	<LOD	<LOD	<LOD	<LOD	<LOD	<LOD	<LOD	<LOD	0.022	0.04	<LOD	<LOD
	94	34	Caesarean section	No	1	Yes	Yes	No	40	Male	2890	47	34	No	8	<LOD	<LOD	<LOD	<LOD	0.064	<LOD	<LOD	0.362	<LOD	<LOD	<LOD	<LOD	<LOD	0.054	<LOD	<LOD	<LOD	<LOD	<LOD	<LOD	<LOD	<LOD	<LOD	<LOD	<LOD	<LOD	0.128	<LOD	<LOD	<LOD	0.161	0.134	<LOD	0.673
	95	31	Vaginal delivery	No	7	Yes	No	No	41	Female	3660	52	35	No	9	<LOD	<LOD	<LOD	<LOD	0.062	<LOD	<LOD	<LOD	<LOD	<LOD	<LOD	<LOD	<LOD	0.024	<LOD	<LOD	<LOD	<LOD	<LOD	<LOD	<LOD	<LOD	<LOD	<LOD	<LOD	<LOD	0.138	<LOD	<LOD	<LOD	0.099	0.029	<LOD	<LOD
	96	19	Caesarean section	Yes	0	No	No	No	40	Male	3560	51	36	No	5	<LOD	<LOD	<LOD	<LOD	0.101	<LOD	<LOD	0.234	<LOD	<LOD	<LOD	<LOD	<LOD	0.03	<LOD	<LOD	<LOD	<LOD	<LOD	<LOD	<LOD	<LOD	<LOD	<LOD	<LOD	<LOD	0.154	<LOD	<LOD	<LOD	0.15	0.153	<LOD	0.309
	98	34	Vaginal delivery	Yes	0	No	No	No	41	Female	2950	49	34	No	9	<LOD	<LOD	<LOD	<LOD	0.237	<LOD	<LOD	0.212	<LOD	<LOD	<LOD	<LOD	<LOD	0.041	<LOD	0.076	<LOD	<LOD	<LOD	<LOD	<LOD	<LOD	<LOD	<LOD	<LOD	<LOD	<LOD	<LOD	<LOD	<LOD	0.087	0.028	<LOD	<LOD
	99	33	Vaginal delivery	No	12	Yes	Yes	No	41	Female	3970	53	35	No	9	0.061	<LOD	<LOD	<LOD	0.205	<LOD	<LOD	0.08	<LOD	<LOD	<LOD	<LOD	<LOD	0.035	<LOD	<LOD	<LOD	<LOD	<LOD	<LOD	<LOD	<LOD	<LOD	<LOD	<LOD	<LOD	<LOD	<LOD	<LOD	<LOD	0.047	0.013	<LOD	<LOD
	100	27	Vaginal delivery	No	4	No	No	No	40	Male	3770	50	35	No	10	<LOD	<LOD	<LOD	<LOD	0.196	<LOD	<LOD	0.267	<LOD	<LOD	<LOD	<LOD	<LOD	0.053	<LOD	<LOD	<LOD	<LOD	<LOD	<LOD	<LOD	<LOD	<LOD	<LOD	<LOD	<LOD	<LOD	<LOD	<LOD	<LOD	0.182	0.092	<LOD	0.661
	101	17	Vaginal delivery	Yes	0	No	No	No	41	Female	3220	51	35	No	9	0.05	<LOD	<LOD	<LOD	0.13	<LOD	<LOD	0.141	<LOD	<LOD	<LOD	<LOD	<LOD	0.046	<LOD	<LOD	<LOD	<LOD	<LOD	<LOD	<LOD	<LOD	<LOD	<LOD	<LOD	<LOD	<LOD	<LOD	<LOD	<LOD	0.177	0.07	<LOD	<LOD
	102	40	Vaginal delivery	No	46	Yes	Yes	Yes	38	Male	3450	49	35	No	9	<LOD	<LOD	<LOD	<LOD	0.079	<LOD	<LOD	0.092	<LOD	<LOD	<LOD	<LOD	<LOD	0.028	<LOD	0.045	<LOD	<LOD	<LOD	<LOD	<LOD	<LOD	<LOD	<LOD	<LOD	<LOD	<LOD	<LOD	<LOD	<LOD	0.039	0.022	<LOD	0.779
	103	27	Vaginal delivery	No	12	No	Yes	No	41	Female	3350	50	34	No	10	<LOD	<LOD	<LOD	<LOD	0.069	<LOD	<LOD	<LOD	<LOD	<LOD	<LOD	<LOD	<LOD	0.047	<LOD	<LOD	<LOD	<LOD	<LOD	<LOD	<LOD	<LOD	<LOD	<LOD	<LOD	<LOD	<LOD	<LOD	<LOD	<LOD	0.087	0.057	<LOD	<LOD
	104	35	Vaginal delivery	No	8	No	Yes	No	41	Male	3070	49	34	No	10	<LOD	<LOD	<LOD	<LOD	0.156	<LOD	<LOD	0.055	<LOD	<LOD	0.003	<LOD	<LOD	0.027	<LOD	<LOD	<LOD	<LOD	<LOD	0.081	<LOD	<LOD	<LOD	<LOD	<LOD	<LOD	<LOD	<LOD	<LOD	<LOD	0.09	0.062	<LOD	<LOD
	105	33	Vaginal delivery	No	11	No	No	No	40	Female	4340	55	37	No	9	<LOD	<LOD	<LOD	<LOD	0.131	<LOD	<LOD	<LOD	<LOD	<LOD	<LOD	<LOD	<LOD	0.03	<LOD	<LOD	<LOD	<LOD	<LOD	<LOD	<LOD	<LOD	<LOD	<LOD	<LOD	<LOD	<LOD	<LOD	<LOD	<LOD	0.098	<LOD	<LOD	<LOD
	106	40	Vaginal delivery	No	13	No	No	Yes	40	Male	2400	47	33	No	9	<LOD	<LOD	<LOD	<LOD	0.513	<LOD	<LOD	0.158	<LOD	<LOD	<LOD	<LOD	<LOD	0.045	<LOD	0.086	<LOD	<LOD	<LOD	<LOD	<LOD	<LOD	<LOD	<LOD	<LOD	<LOD	<LOD	<LOD	<LOD	<LOD	0.016	<LOD	<LOD	<LOD
	107	28	Vaginal delivery	Yes	0	No	No	No	39	Female	3340	47	33	No	9	<LOD	<LOD	<LOD	<LOD	0.165	<LOD	<LOD	0.09	<LOD	<LOD	<LOD	<LOD	<LOD	0.032	<LOD	<LOD	<LOD	<LOD	<LOD	<LOD	<LOD	<LOD	<LOD	<LOD	<LOD	<LOD	<LOD	<LOD	<LOD	<LOD	0.054	0.084	<LOD	<LOD
	108	20	Vaginal delivery	No	5	Yes	No	No	40	Female	3580	50	33	No	9	<LOD	<LOD	<LOD	<LOD	0.135	<LOD	<LOD	0.056	<LOD	<LOD	<LOD	<LOD	<LOD	0.063	<LOD	0.047	<LOD	<LOD	<LOD	<LOD	<LOD	<LOD	<LOD	<LOD	<LOD	<LOD	<LOD	<LOD	<LOD	<LOD	0.135	0.245	<LOD	0.191
	109	32	Vaginal delivery	No	5	No	No	No	41	Female	2740	46	33	No	9	<LOD	<LOD	<LOD	<LOD	0.11	<LOD	<LOD	0.141	<LOD	<LOD	<LOD	<LOD	<LOD	0.086	<LOD	0.07	<LOD	0.082	0.096	<LOD	<LOD	<LOD	<LOD	<LOD	<LOD	<LOD	<LOD	<LOD	<LOD	<LOD	0.127	<LOD	<LOD	0.041
	110	27	Caesarean section	Yes	0	No	Yes	No	38	Male	3570	50	33	No	9	<LOD	<LOD	<LOD	<LOD	0.355	<LOD	<LOD	<LOD	<LOD	<LOD	<LOD	<LOD	<LOD	0.041	<LOD	<LOD	<LOD	<LOD	<LOD	<LOD	<LOD	<LOD	<LOD	<LOD	<LOD	<LOD	<LOD	<LOD	<LOD	<LOD	0.15	0.132	<LOD	<LOD
	111	29	Caesarean section	No	9	No	No	No	40	Female	3670	51	37	Yes	9	<LOD	<LOD	<LOD	<LOD	0.081	<LOD	<LOD	0.085	<LOD	<LOD	<LOD	<LOD	<LOD	0.026	<LOD	<LOD	<LOD	<LOD	<LOD	<LOD	<LOD	<LOD	<LOD	<LOD	<LOD	<LOD	<LOD	<LOD	<LOD	<LOD	0.058	<LOD	<LOD	<LOD
	112	31	Vaginal delivery	Yes	0	No	No	No	40	Female	2960	48	35	No	9	<LOD	<LOD	<LOD	<LOD	0.151	<LOD	<LOD	0.157	<LOD	<LOD	<LOD	<LOD	<LOD	0.05	<LOD	<LOD	<LOD	<LOD	<LOD	0.083	<LOD	<LOD	<LOD	<LOD	<LOD	<LOD	<LOD	<LOD	<LOD	<LOD	0.11	0.023	<LOD	<LOD
	113	30	Vaginal delivery	No	0	Yes	No	Yes	36	Male	2560	46	32	No	9	<LOD	<LOD	<LOD	<LOD	0.354	<LOD	<LOD	0.294	<LOD	<LOD	<LOD	<LOD	<LOD	0.223	<LOD	0.169	<LOD	<LOD	<LOD	0.086	0.161	<LOD	<LOD	<LOD	<LOD	<LOD	<LOD	<LOD	<LOD	<LOD	0.86	0.742	<LOD	12.672
	114	38	Vaginal delivery	No	14	Yes	No	No	41	Male	3880	50	35	No	9	<LOD	<LOD	<LOD	<LOD	3.202	<LOD	<LOD	<LOD	<LOD	<LOD	<LOD	<LOD	<LOD	0.03	<LOD	<LOD	<LOD	<LOD	<LOD	<LOD	<LOD	<LOD	<LOD	<LOD	<LOD	<LOD	<LOD	<LOD	<LOD	<LOD	0.016	<LOD	<LOD	<LOD
	116	23	Vaginal delivery	No	12	No	No	No	41	Male	3870	52	36	No	9	<LOD	<LOD	<LOD	<LOD	0.041	<LOD	<LOD	<LOD	<LOD	<LOD	<LOD	<LOD	<LOD	0.033	<LOD	<LOD	<LOD	<LOD	<LOD	<LOD	<LOD	<LOD	<LOD	<LOD	<LOD	<LOD	<LOD	<LOD	<LOD	<LOD	0.106	0.079	<LOD	0.326
	117	18	Vaginal delivery	No	0	Yes	No	Yes	39	Male	2660	47	34	No	9	<LOD	<LOD	<LOD	<LOD	0.433	<LOD	<LOD	0.14	<LOD	0.07	<LOD	<LOD	<LOD	0.204	<LOD	0.145	<LOD	<LOD	<LOD	<LOD	<LOD	<LOD	<LOD	<LOD	<LOD	<LOD	0.228	<LOD	<LOD	<LOD	0.084	0.184	<LOD	<LOD
	118	33	Caesarean section	No	0	Yes	Yes	No	40	Male	3160	49	35	No	10	<LOD	<LOD	<LOD	<LOD	0.32	<LOD	<LOD	0.083	<LOD	0.057	<LOD	<LOD	<LOD	0.06	<LOD	0.087	<LOD	<LOD	<LOD	<LOD	<LOD	<LOD	<LOD	<LOD	<LOD	<LOD	0.151	<LOD	<LOD	<LOD	0.06	<LOD	<LOD	<LOD
	119	20	Vaginal delivery	No	0	No	No	Yes	38	Male	2800	48	35	No	9	<LOD	<LOD	<LOD	<LOD	0.061	<LOD	<LOD	<LOD	<LOD	0.059	<LOD	<LOD	<LOD	0.015	<LOD	<LOD	<LOD	<LOD	<LOD	<LOD	<LOD	<LOD	<LOD	<LOD	<LOD	<LOD	0.141	<LOD	<LOD	<LOD	<LOD	0.131	<LOD	<LOD
	120	33	Vaginal delivery	Yes	0	No	No	No	35	Male	2410	47	31	No	9	<LOD	<LOD	<LOD	<LOD	1.395	<LOD	<LOD	<LOD	<LOD	0.097	<LOD	<LOD	<LOD	0.039	<LOD	<LOD	<LOD	<LOD	<LOD	<LOD	<LOD	<LOD	<LOD	<LOD	<LOD	<LOD	<LOD	<LOD	<LOD	<LOD	<LOD	<LOD	<LOD	<LOD
	123	29	Caesarean section	No	4	Yes	No	No	39	Male	3250	50	33	No	9	<LOD	<LOD	<LOD	<LOD	0.064	<LOD	<LOD	<LOD	<LOD	<LOD	<LOD	<LOD	<LOD	0.041	<LOD	0.046	<LOD	<LOD	<LOD	<LOD	<LOD	<LOD	<LOD	<LOD	<LOD	<LOD	<LOD	<LOD	<LOD	<LOD	0.023	<LOD	<LOD	<LOD
	124	28	Vaginal delivery	No	10	No	No	No	39	Male	3250	51	35	No	9	<LOD	<LOD	<LOD	<LOD	0.153	<LOD	<LOD	0.092	<LOD	0.089	<LOD	<LOD	<LOD	0.034	<LOD	0.057	<LOD	<LOD	<LOD	<LOD	<LOD	<LOD	<LOD	<LOD	<LOD	<LOD	<LOD	<LOD	<LOD	<LOD	0.037	<LOD	<LOD	<LOD
	125	29	Vaginal delivery	Yes	0	No	Yes	No	37	Male	2380	44	32	No	9	<LOD	<LOD	<LOD	<LOD	0.191	<LOD	<LOD	<LOD	<LOD	<LOD	<LOD	<LOD	<LOD	0.023	<LOD	0.031	<LOD	<LOD	<LOD	<LOD	<LOD	<LOD	<LOD	<LOD	<LOD	<LOD	<LOD	<LOD	<LOD	<LOD	<LOD	<LOD	<LOD	<LOD
	126	17	Vaginal delivery	Yes	0	No	No	No	40	Female	3230	49	35	No	9	<LOD	<LOD	<LOD	<LOD	0.074	<LOD	<LOD	0.088	<LOD	<LOD	<LOD	<LOD	<LOD	0.027	<LOD	<LOD	<LOD	<LOD	<LOD	<LOD	<LOD	<LOD	<LOD	<LOD	<LOD	<LOD	0.475	<LOD	<LOD	<LOD	0.034	<LOD	<LOD	<LOD
	127	27	Vaginal delivery	No	2	No	No	No	39	Male	3450	48	35	No	9	<LOD	<LOD	<LOD	<LOD	0.163	<LOD	<LOD	0.094	<LOD	<LOD	<LOD	<LOD	<LOD	0.026	<LOD	0.051	<LOD	<LOD	<LOD	<LOD	<LOD	<LOD	<LOD	<LOD	<LOD	<LOD	<LOD	<LOD	<LOD	<LOD	<LOD	<LOD	<LOD	<LOD
	128	33	Vaginal delivery	No	1	Yes	No	No	41	Female	3970	51	36	No	9	<LOD	<LOD	<LOD	<LOD	0.724	<LOD	<LOD	<LOD	<LOD	<LOD	<LOD	<LOD	<LOD	0.079	<LOD	0.09	<LOD	<LOD	<LOD	<LOD	<LOD	<LOD	<LOD	<LOD	<LOD	<LOD	0.262	<LOD	<LOD	<LOD	<LOD	<LOD	<LOD	<LOD
	129	32	Vaginal delivery	No	3	No	No	No	38	Female	3560	51	33	No	10	<LOD	<LOD	<LOD	<LOD	0.133	<LOD	<LOD	<LOD	<LOD	<LOD	<LOD	<LOD	<LOD	0.032	<LOD	<LOD	<LOD	<LOD	<LOD	<LOD	<LOD	<LOD	<LOD	<LOD	<LOD	<LOD	<LOD	<LOD	<LOD	<LOD	<LOD	0.181	<LOD	<LOD
	130	24	Vaginal delivery	No	0	Yes	No	Yes	40	Male	3260	48	33	No	10	<LOD	<LOD	<LOD	<LOD	0.062	<LOD	<LOD	<LOD	<LOD	<LOD	<LOD	<LOD	<LOD	0.026	<LOD	<LOD	<LOD	<LOD	<LOD	<LOD	<LOD	<LOD	<LOD	<LOD	<LOD	<LOD	<LOD	<LOD	<LOD	<LOD	0.129	0.045	<LOD	<LOD
	131	35	Vaginal delivery	No	6	No	No	No	40	Female	3230	48	33	No	8	<LOD	<LOD	<LOD	<LOD	0.157	<LOD	<LOD	<LOD	<LOD	<LOD	<LOD	<LOD	<LOD	0.051	<LOD	<LOD	<LOD	<LOD	<LOD	<LOD	<LOD	<LOD	<LOD	<LOD	<LOD	<LOD	<LOD	<LOD	<LOD	<LOD	<LOD	<LOD	<LOD	<LOD
	132	25	Vaginal delivery	No	1	No	No	No	39	Male	3320	49	34	No	9	<LOD	<LOD	<LOD	<LOD	0.09	<LOD	<LOD	0.086	<LOD	<LOD	<LOD	<LOD	<LOD	0.025	<LOD	0.053	<LOD	<LOD	<LOD	<LOD	<LOD	<LOD	<LOD	<LOD	<LOD	<LOD	<LOD	<LOD	<LOD	<LOD	<LOD	<LOD	<LOD	<LOD
	133	35	Caesarean section	No	0	Yes	No	No	40	Female	3620	51	34	No	9	<LOD	<LOD	<LOD	<LOD	0.376	<LOD	<LOD	<LOD	<LOD	<LOD	<LOD	<LOD	<LOD	0.001	<LOD	<LOD	<LOD	<LOD	<LOD	<LOD	<LOD	<LOD	<LOD	<LOD	<LOD	<LOD	<LOD	<LOD	<LOD	<LOD	0.381	0.293	<LOD	4.62
	134	34	Caesarean section	No	0	Yes	No	Yes	36	Male	2710	49	34	No	9	<LOD	<LOD	<LOD	<LOD	0.081	<LOD	<LOD	0.243	<LOD	<LOD	<LOD	<LOD	<LOD	0.038	<LOD	<LOD	<LOD	<LOD	<LOD	<LOD	<LOD	<LOD	<LOD	<LOD	<LOD	<LOD	0.406	<LOD	<LOD	<LOD	0.528	0.337	<LOD	5.74
	135	33	Vaginal delivery	No	1	Yes	No	Yes	39	Female	3440	50	33	No	9	<LOD	<LOD	<LOD	<LOD	1.424	<LOD	<LOD	0.128	<LOD	<LOD	<LOD	<LOD	<LOD	0.067	<LOD	0.089	<LOD	<LOD	<LOD	<LOD	<LOD	<LOD	<LOD	<LOD	<LOD	<LOD	0.222	<LOD	<LOD	<LOD	0.406	0.45	<LOD	4.542
	136	37	Vaginal delivery	Yes	0	No	Yes	No	40	Female	3160	48	34	No	9	<LOD	<LOD	<LOD	<LOD	0.15	<LOD	<LOD	<LOD	<LOD	<LOD	<LOD	<LOD	<LOD	0.064	<LOD	<LOD	<LOD	<LOD	<LOD	<LOD	<LOD	<LOD	<LOD	<LOD	<LOD	<LOD	0.218	<LOD	<LOD	<LOD	0.289	0.234	<LOD	3.623
	137	35	Vaginal delivery	No	6	No	No	No	41	Female	3070	49	34	No	9	<LOD	<LOD	<LOD	<LOD	0.367	<LOD	<LOD	<LOD	<LOD	<LOD	<LOD	<LOD	<LOD	0.039	<LOD	0.09	<LOD	<LOD	<LOD	<LOD	0.068	<LOD	<LOD	<LOD	<LOD	<LOD	<LOD	<LOD	<LOD	<LOD	0.179	0.098	<LOD	2.674
	138	33	Caesarean section	Yes	0	No	No	No	39	Female	3440	51	36	No	9	<LOD	<LOD	<LOD	<LOD	0.243	<LOD	<LOD	<LOD	<LOD	<LOD	<LOD	<LOD	<LOD	0.059	<LOD	0.082	<LOD	<LOD	<LOD	<LOD	<LOD	<LOD	<LOD	<LOD	<LOD	<LOD	<LOD	<LOD	<LOD	<LOD	0.328	0.231	<LOD	5.37
	139	29	Vaginal delivery	Yes	0	No	No	No	40	Male	2960	48	34	No	8	<LOD	<LOD	<LOD	<LOD	0.181	<LOD	<LOD	0.492	<LOD	<LOD	<LOD	<LOD	<LOD	0.041	<LOD	<LOD	<LOD	<LOD	<LOD	<LOD	<LOD	<LOD	<LOD	<LOD	<LOD	<LOD	0.243	<LOD	<LOD	<LOD	0.573	0.162	<LOD	5.356
	140	35	Vaginal delivery	No	6	No	Yes	No	38	Male	2950	50	35	No	10	<LOD	<LOD	<LOD	<LOD	0.181	<LOD	<LOD	0.203	<LOD	<LOD	<LOD	<LOD	<LOD	0.042	<LOD	<LOD	<LOD	<LOD	<LOD	0.083	<LOD	<LOD	<LOD	<LOD	<LOD	<LOD	<LOD	<LOD	<LOD	<LOD	0.157	0.06	<LOD	1.135
	141	24	Vaginal delivery	No	1	Yes	No	No	38	Male	3870	52	36	No	9	<LOD	<LOD	<LOD	<LOD	0.449	<LOD	<LOD	0.264	<LOD	<LOD	<LOD	<LOD	<LOD	0.06	<LOD	0.058	<LOD	<LOD	<LOD	<LOD	<LOD	<LOD	<LOD	<LOD	<LOD	<LOD	<LOD	<LOD	<LOD	<LOD	0.409	0.202	<LOD	3.021
	142	32	Caesarean section	No	2	Yes	No	No	41	Male	3280	50	36	No	9	<LOD	<LOD	<LOD	<LOD	0.322	<LOD	<LOD	0.203	<LOD	<LOD	<LOD	<LOD	<LOD	0.023	<LOD	0.053	<LOD	<LOD	<LOD	<LOD	<LOD	<LOD	<LOD	<LOD	<LOD	<LOD	<LOD	<LOD	<LOD	<LOD	0.081	<LOD	<LOD	1.555
	143	42	Vaginal delivery	Yes	0	No	No	No	36	Male	2520	48	33	No	10	<LOD	<LOD	<LOD	<LOD	0.302	<LOD	<LOD	<LOD	<LOD	<LOD	<LOD	<LOD	<LOD	0.038	<LOD	0.046	<LOD	<LOD	<LOD	<LOD	<LOD	<LOD	<LOD	<LOD	<LOD	<LOD	0.21	<LOD	<LOD	<LOD	0.224	0.125	<LOD	2.766
	144	30	Vaginal delivery	No	0	Yes	Yes	No	40	Male	4010	51	36	No	9	<LOD	<LOD	<LOD	<LOD	0.006	<LOD	<LOD	<LOD	<LOD	<LOD	<LOD	<LOD	<LOD	0.038	<LOD	<LOD	<LOD	<LOD	<LOD	<LOD	<LOD	0.228	<LOD	<LOD	<LOD	<LOD	0.15	<LOD	<LOD	<LOD	0.362	0.155	<LOD	3.326
	145	27	Vaginal delivery	No	9	Yes	No	No	40	Female	3250	52	35	No	9	<LOD	<LOD	<LOD	<LOD	0.083	<LOD	<LOD	<LOD	<LOD	<LOD	<LOD	<LOD	<LOD	0.054	<LOD	<LOD	<LOD	<LOD	<LOD	<LOD	<LOD	<LOD	<LOD	<LOD	<LOD	<LOD	0.225	<LOD	<LOD	0.167	0.285	0.049	<LOD	1.983
	147	31	Vaginal delivery	No	6	No	No	No	38	Male	2590	48	33	No	9	<LOD	<LOD	<LOD	<LOD	0.12	<LOD	<LOD	0.094	<LOD	<LOD	<LOD	<LOD	<LOD	0.031	<LOD	<LOD	<LOD	<LOD	<LOD	<LOD	<LOD	<LOD	<LOD	<LOD	<LOD	<LOD	0.156	<LOD	<LOD	<LOD	0.202	0.046	<LOD	0.739
	148	39	Vaginal delivery	No	0	No	No	Yes	40	Female	2560	45	36	No	9	<LOD	<LOD	<LOD	<LOD	0.1	<LOD	<LOD	<LOD	<LOD	<LOD	<LOD	<LOD	<LOD	0.037	<LOD	0.115	<LOD	<LOD	<LOD	<LOD	<LOD	<LOD	<LOD	<LOD	<LOD	<LOD	<LOD	<LOD	<LOD	<LOD	0.09	<LOD	<LOD	<LOD
	149	40	Caesarean section	No	9	Yes	No	No	40	Female	3880	53	36	No	9	<LOD	<LOD	<LOD	<LOD	0.186	<LOD	<LOD	<LOD	<LOD	<LOD	<LOD	<LOD	<LOD	0.049	<LOD	0.071	<LOD	<LOD	<LOD	<LOD	<LOD	<LOD	<LOD	<LOD	<LOD	<LOD	<LOD	<LOD	<LOD	<LOD	0.235	0.21	<LOD	1.188
	150	26	Vaginal delivery	No	0	Yes	No	No	41	Female	2750	47	30	No	9	<LOD	<LOD	<LOD	<LOD	0.204	<LOD	<LOD	0.105	<LOD	0.07	<LOD	<LOD	<LOD	0.033	<LOD	<LOD	<LOD	<LOD	<LOD	<LOD	<LOD	<LOD	<LOD	<LOD	<LOD	<LOD	<LOD	<LOD	<LOD	<LOD	0.234	0.086	<LOD	0.023
	151	24	Vaginal delivery	Yes	0	No	No	No	39	Female	3120	50	35	No	8	<LOD	<LOD	<LOD	<LOD	0.029	<LOD	<LOD	<LOD	<LOD	<LOD	<LOD	<LOD	<LOD	0.031	<LOD	0.055	<LOD	<LOD	<LOD	<LOD	<LOD	<LOD	<LOD	<LOD	<LOD	<LOD	<LOD	<LOD	<LOD	<LOD	0.128	<LOD	<LOD	<LOD
	152	31	Vaginal delivery	Yes	1	No	No	No	40	Male	3740	51	36	No	9	<LOD	<LOD	<LOD	<LOD	0.119	<LOD	0.095	0.178	<LOD	<LOD	<LOD	<LOD	<LOD	0.044	<LOD	<LOD	<LOD	<LOD	<LOD	<LOD	<LOD	<LOD	<LOD	<LOD	<LOD	<LOD	0.322	<LOD	<LOD	<LOD	0.116	<LOD	<LOD	<LOD
	153	34	Caesarean section	No	0	Yes	No	No	40	Male	3480	54	36	No	9	<LOD	<LOD	<LOD	<LOD	0.92	<LOD	<LOD	<LOD	<LOD	<LOD	<LOD	<LOD	<LOD	0.076	<LOD	<LOD	<LOD	<LOD	<LOD	<LOD	<LOD	<LOD	<LOD	<LOD	<LOD	<LOD	<LOD	<LOD	<LOD	<LOD	0.128	<LOD	<LOD	1.018
	157	31	Vaginal delivery	No	12	No	No	No	38	Female	3000	48	35	No	8	<LOD	<LOD	<LOD	<LOD	0.105	<LOD	<LOD	<LOD	<LOD	0.077	<LOD	<LOD	<LOD	0.018	<LOD	<LOD	<LOD	<LOD	<LOD	<LOD	<LOD	<LOD	<LOD	<LOD	<LOD	<LOD	<LOD	<LOD	<LOD	<LOD	<LOD	<LOD	<LOD	<LOD
	159	28	Vaginal delivery	No	7	Yes	No	Yes	40	Female	2860	48	33	Yes	9	<LOD	<LOD	<LOD	<LOD	0.131	<LOD	<LOD	<LOD	<LOD	<LOD	<LOD	<LOD	<LOD	0.038	<LOD	0.025	<LOD	<LOD	<LOD	<LOD	<LOD	<LOD	<LOD	<LOD	<LOD	<LOD	<LOD	<LOD	<LOD	<LOD	<LOD	0.118	<LOD	<LOD
	160	29	Caesarean section	Yes	0	No	No	No	41	Female	4000	50	36	No	10	<LOD	<LOD	<LOD	<LOD	0.164	<LOD	<LOD	<LOD	<LOD	0.057	<LOD	<LOD	<LOD	0.019	<LOD	<LOD	<LOD	<LOD	<LOD	<LOD	<LOD	<LOD	<LOD	<LOD	<LOD	<LOD	<LOD	<LOD	<LOD	0.138	<LOD	<LOD	<LOD	<LOD
	161	21	Vaginal delivery	Yes	0	No	No	Yes	41	Female	3880	51	35	Yes	10	<LOD	<LOD	<LOD	<LOD	0.149	<LOD	<LOD	<LOD	<LOD	<LOD	<LOD	<LOD	<LOD	0.043	<LOD	<LOD	<LOD	<LOD	<LOD	<LOD	<LOD	<LOD	<LOD	<LOD	<LOD	<LOD	0.253	<LOD	<LOD	<LOD	0.08	<LOD	<LOD	<LOD
	162	18	Vaginal delivery	Yes	0	No	No	No	41	Female	3150	48	34	No	9	<LOD	<LOD	<LOD	<LOD	0.112	<LOD	<LOD	<LOD	<LOD	<LOD	<LOD	<LOD	<LOD	0.03	<LOD	<LOD	<LOD	<LOD	<LOD	<LOD	<LOD	<LOD	<LOD	<LOD	0.164	<LOD	<LOD	<LOD	<LOD	<LOD	<LOD	<LOD	0.088	<LOD
	163	35	Vaginal delivery	No	24	Yes	No	No	41	Female	2840	49	34	No	4	<LOD	<LOD	<LOD	<LOD	0.17	<LOD	<LOD	<LOD	<LOD	<LOD	<LOD	<LOD	<LOD	0.057	<LOD	<LOD	<LOD	<LOD	<LOD	0.081	<LOD	<LOD	<LOD	<LOD	<LOD	<LOD	<LOD	<LOD	<LOD	<LOD	<LOD	<LOD	0.085	<LOD
	165	24	Vaginal delivery	No	3	Yes	No	No	39	Female	3390	50	34	No	9	<LOD	<LOD	<LOD	<LOD	0.093	<LOD	<LOD	<LOD	<LOD	<LOD	<LOD	<LOD	<LOD	0.03	<LOD	<LOD	<LOD	<LOD	<LOD	<LOD	<LOD	<LOD	<LOD	<LOD	<LOD	<LOD	<LOD	<LOD	<LOD	<LOD	<LOD	<LOD	0.084	<LOD
	166	39	Caesarean section	Yes	0	No	No	No	38	Male	3010	49	34	Yes	9	<LOD	<LOD	<LOD	<LOD	0.13	<LOD	<LOD	<LOD	<LOD	0.084	<LOD	<LOD	<LOD	0.045	<LOD	0.12	<LOD	<LOD	<LOD	<LOD	<LOD	<LOD	<LOD	<LOD	<LOD	<LOD	<LOD	<LOD	<LOD	<LOD	<LOD	<LOD	0.088	<LOD
	167	29	Caesarean section	Yes	0	No	No	No	39	Female	3670	49	36	Yes	9	<LOD	<LOD	<LOD	<LOD	0.054	<LOD	<LOD	<LOD	<LOD	<LOD	<LOD	<LOD	<LOD	0.022	<LOD	<LOD	<LOD	<LOD	<LOD	<LOD	<LOD	<LOD	<LOD	<LOD	<LOD	<LOD	<LOD	<LOD	<LOD	<LOD	0.032	0.058	<LOD	<LOD
	168	27	Caesarean section	No	3	Yes	Yes	No	39	Female	3150	49	34	No	9	<LOD	<LOD	<LOD	<LOD	0.035	<LOD	<LOD	<LOD	<LOD	<LOD	<LOD	<LOD	<LOD	<LOD	<LOD	<LOD	<LOD	<LOD	<LOD	<LOD	<LOD	<LOD	<LOD	<LOD	<LOD	<LOD	<LOD	<LOD	<LOD	<LOD	0.054	<LOD	<LOD	<LOD
	169	37	Vaginal delivery	No	36	Yes	No	No	41	Female	2870	49	34	No	9	<LOD	<LOD	<LOD	<LOD	0.076	<LOD	<LOD	<LOD	<LOD	<LOD	<LOD	<LOD	<LOD	<LOD	<LOD	<LOD	<LOD	<LOD	<LOD	<LOD	<LOD	<LOD	<LOD	<LOD	<LOD	<LOD	<LOD	<LOD	<LOD	<LOD	<LOD	0.147	<LOD	<LOD
	170	24	Vaginal delivery	No	11	No	No	Yes	40	Female	3350	49	34	No	9	<LOD	<LOD	<LOD	<LOD	0.135	<LOD	<LOD	<LOD	<LOD	<LOD	<LOD	<LOD	<LOD	0.043	<LOD	<LOD	<LOD	<LOD	<LOD	<LOD	<LOD	<LOD	<LOD	<LOD	<LOD	<LOD	0.154	<LOD	<LOD	<LOD	<LOD	<LOD	<LOD	<LOD
	171	24	Vaginal delivery	No	4	Yes	Yes	No	40	Female	3740	48	35	No	9	<LOD	<LOD	<LOD	<LOD	0.104	<LOD	<LOD	<LOD	<LOD	<LOD	<LOD	<LOD	<LOD	0.02	<LOD	<LOD	<LOD	<LOD	<LOD	<LOD	<LOD	<LOD	<LOD	<LOD	<LOD	<LOD	<LOD	<LOD	<LOD	<LOD	<LOD	<LOD	<LOD	<LOD
	172	27	Caesarean section	No	0	Yes	No	No	39	Female	2850	47	33	No	9	<LOD	<LOD	<LOD	<LOD	0.137	<LOD	<LOD	<LOD	<LOD	<LOD	<LOD	<LOD	<LOD	0.027	<LOD	<LOD	<LOD	<LOD	<LOD	<LOD	<LOD	<LOD	<LOD	<LOD	<LOD	<LOD	0.406	<LOD	<LOD	<LOD	0.04	0.021	<LOD	<LOD
	173	31	Caesarean section	Yes	0	No	No	No	39	Male	2900	47	34	No	9	<LOD	<LOD	<LOD	<LOD	0.09	<LOD	<LOD	<LOD	<LOD	<LOD	<LOD	<LOD	<LOD	0.027	<LOD	0.095	<LOD	<LOD	<LOD	<LOD	<LOD	<LOD	<LOD	<LOD	<LOD	<LOD	<LOD	<LOD	<LOD	<LOD	<LOD	<LOD	<LOD	<LOD
	174	38	Vaginal delivery	No	6	Yes	No	No	40	Male	4220	51	38	No	9	<LOD	<LOD	<LOD	<LOD	0.202	<LOD	<LOD	<LOD	<LOD	<LOD	<LOD	<LOD	<LOD	0.061	<LOD	0.094	<LOD	<LOD	<LOD	<LOD	<LOD	<LOD	<LOD	<LOD	<LOD	<LOD	<LOD	<LOD	0.122	<LOD	<LOD	<LOD	<LOD	<LOD
	175	33	Vaginal delivery	Yes	0	No	No	No	40	Female	3250	49	33	No	8	<LOD	<LOD	<LOD	<LOD	0.234	0.014	<LOD	<LOD	<LOD	<LOD	<LOD	<LOD	<LOD	0.032	<LOD	<LOD	0.028	<LOD	<LOD	0.03	<LOD	0.03	<LOD	<LOD	<LOD	<LOD	0.064	<LOD	0.114	<LOD	0.032	0.019	<LOD	0.77
	176	29	Vaginal delivery	No	2	No	No	No	41	Male	3250	50	35	No	9	<LOD	<LOD	<LOD	<LOD	0.088	<LOD	<LOD	<LOD	<LOD	<LOD	<LOD	<LOD	<LOD	0.021	<LOD	<LOD	<LOD	<LOD	<LOD	<LOD	<LOD	0.169	<LOD	<LOD	<LOD	<LOD	0.072	<LOD	<LOD	<LOD	0.097	0.127	<LOD	0.925
	177	34	Vaginal delivery	No	5	No	Yes	No	38	Male	2750	48	32	No	9	<LOD	<LOD	<LOD	<LOD	0.188	<LOD	<LOD	<LOD	<LOD	<LOD	<LOD	<LOD	<LOD	0.024	<LOD	0.025	<LOD	<LOD	<LOD	<LOD	<LOD	0.08	<LOD	<LOD	<LOD	<LOD	<LOD	<LOD	<LOD	<LOD	<LOD	<LOD	<LOD	<LOD
	178	30	Caesarean section	Yes	0	No	No	No	41	Male	4070	55	38	No	9	<LOD	<LOD	<LOD	<LOD	0.069	<LOD	<LOD	<LOD	<LOD	<LOD	<LOD	<LOD	<LOD	0.02	<LOD	<LOD	<LOD	<LOD	<LOD	<LOD	<LOD	0.087	<LOD	<LOD	<LOD	<LOD	<LOD	<LOD	<LOD	<LOD	<LOD	0.009	<LOD	0.311
	179	25	Vaginal delivery	No	0	No	No	No	40	Female	3750	51	35	No	9	<LOD	<LOD	<LOD	<LOD	0.297	<LOD	<LOD	<LOD	<LOD	<LOD	<LOD	<LOD	<LOD	0.031	<LOD	<LOD	<LOD	<LOD	<LOD	<LOD	<LOD	0.013	<LOD	<LOD	<LOD	<LOD	<LOD	<LOD	<LOD	<LOD	<LOD	<LOD	<LOD	<LOD
	180	35	Vaginal delivery	No	31	Yes	No	No	39	Male	4060	54	36	No	9	<LOD	<LOD	<LOD	<LOD	0.145	<LOD	<LOD	<LOD	<LOD	<LOD	<LOD	<LOD	<LOD	0.031	<LOD	0.045	<LOD	<LOD	<LOD	<LOD	<LOD	0.062	<LOD	<LOD	<LOD	<LOD	0.131	<LOD	<LOD	<LOD	0.059	0.021	<LOD	0.461
	181	39	Vaginal delivery	No	6	No	Yes	No	41	Female	4100	51	34	No	9	<LOD	<LOD	<LOD	<LOD	0.233	<LOD	<LOD	<LOD	<LOD	<LOD	<LOD	<LOD	<LOD	0.06	<LOD	0.082	<LOD	<LOD	<LOD	<LOD	<LOD	<LOD	<LOD	<LOD	<LOD	<LOD	0.169	<LOD	<LOD	<LOD	<LOD	<LOD	<LOD	<LOD
	182	31	Vaginal delivery	Yes	0	No	Yes	No	36	Female	2480	44	33	No	7	<LOD	<LOD	<LOD	<LOD	0.105	<LOD	<LOD	<LOD	<LOD	<LOD	<LOD	<LOD	<LOD	0.02	<LOD	<LOD	<LOD	<LOD	<LOD	<LOD	<LOD	<LOD	<LOD	<LOD	<LOD	<LOD	0.081	<LOD	<LOD	<LOD	<LOD	0.042	<LOD	<LOD
	183	31	Vaginal delivery	Yes	0	No	Yes	No	40	Female	3020	47	33	No	9	<LOD	<LOD	<LOD	<LOD	0.15	<LOD	<LOD	0.059	<LOD	<LOD	<LOD	<LOD	<LOD	0.017	<LOD	0.01	<LOD	<LOD	<LOD	<LOD	<LOD	0.163	<LOD	<LOD	<LOD	<LOD	0.158	<LOD	<LOD	<LOD	0.018	<LOD	<LOD	0.275
	184	33	Vaginal delivery	No	9	No	No	No	41	Female	3780	50	35	No	9	<LOD	<LOD	<LOD	<LOD	0.083	<LOD	<LOD	<LOD	<LOD	<LOD	<LOD	<LOD	<LOD	0.035	<LOD	<LOD	<LOD	<LOD	<LOD	<LOD	<LOD	<LOD	<LOD	<LOD	<LOD	<LOD	<LOD	<LOD	<LOD	<LOD	<LOD	<LOD	<LOD	<LOD
	187	37	Vaginal delivery	No	15	No	No	No	40	Male	3488	50	36	No	9	<LOD	<LOD	<LOD	<LOD	0.16	<LOD	<LOD	<LOD	<LOD	<LOD	<LOD	<LOD	<LOD	0.048	<LOD	<LOD	<LOD	<LOD	<LOD	<LOD	<LOD	0.223	<LOD	<LOD	<LOD	<LOD	0.239	<LOD	<LOD	<LOD	0.018	0.056	<LOD	1.416
	188	28	Vaginal delivery	No	13	No	No	No	40	Male	3320	48	33	No	9	<LOD	<LOD	<LOD	<LOD	0.056	<LOD	<LOD	<LOD	<LOD	<LOD	<LOD	<LOD	<LOD	0.021	<LOD	<LOD	<LOD	<LOD	<LOD	<LOD	<LOD	0.17	<LOD	<LOD	<LOD	<LOD	<LOD	<LOD	<LOD	<LOD	<LOD	<LOD	<LOD	0.91
	189	24	Caesarean section	Yes	0	No	No	No	39	Female	2920	49	36	No	9	<LOD	<LOD	<LOD	<LOD	0.128	<LOD	<LOD	0.039	<LOD	<LOD	<LOD	<LOD	<LOD	0.038	<LOD	<LOD	<LOD	<LOD	<LOD	<LOD	<LOD	<LOD	<LOD	<LOD	<LOD	<LOD	0.078	<LOD	<LOD	<LOD	0.024	<LOD	<LOD	0.12
	190	34	Vaginal delivery	No	26	No	No	No	35	Male	2420	.	.	No	9	<LOD	<LOD	<LOD	<LOD	0.133	<LOD	<LOD	<LOD	<LOD	<LOD	<LOD	<LOD	<LOD	0.02	<LOD	<LOD	<LOD	<LOD	<LOD	<LOD	<LOD	0.12	<LOD	<LOD	<LOD	<LOD	0.123	<LOD	<LOD	<LOD	0.048	0.028	<LOD	0.32
	191	25	Vaginal delivery	No	2	No	No	No	39	Female	3480	49	33	No	9	<LOD	<LOD	<LOD	<LOD	0.093	<LOD	<LOD	<LOD	<LOD	<LOD	<LOD	<LOD	<LOD	0.033	<LOD	<LOD	<LOD	<LOD	<LOD	<LOD	<LOD	0.083	<LOD	<LOD	<LOD	<LOD	<LOD	<LOD	<LOD	<LOD	<LOD	0.002	<LOD	0.085
	192	28	Vaginal delivery	Yes	0	No	No	No	41	Female	3100	48	34	No	9	<LOD	<LOD	<LOD	<LOD	0.155	<LOD	<LOD	<LOD	<LOD	<LOD	<LOD	<LOD	<LOD	0.05	<LOD	<LOD	<LOD	<LOD	<LOD	<LOD	<LOD	0.079	<LOD	<LOD	<LOD	<LOD	<LOD	<LOD	<LOD	<LOD	0.051	0.021	<LOD	1.417
	193	26	Caesarean section	No	8	No	No	No	39	Female	2730	45	34	No	9	<LOD	<LOD	<LOD	<LOD	0.055	<LOD	<LOD	<LOD	<LOD	<LOD	<LOD	<LOD	<LOD	0.02	<LOD	<LOD	<LOD	<LOD	<LOD	<LOD	<LOD	0.14	<LOD	<LOD	<LOD	<LOD	<LOD	<LOD	<LOD	<LOD	<LOD	<LOD	<LOD	0.441
	194	32	Vaginal delivery	No	21	No	Yes	No	41	Female	3220	49	34	No	9	<LOD	<LOD	<LOD	<LOD	0.085	<LOD	<LOD	0.068	<LOD	<LOD	<LOD	<LOD	<LOD	0.021	<LOD	<LOD	<LOD	<LOD	<LOD	<LOD	<LOD	<LOD	<LOD	<LOD	<LOD	<LOD	0.085	<LOD	<LOD	<LOD	0.043	0.007	<LOD	<LOD
	195	37	Vaginal delivery	No	1	No	No	No	39	Male	3000	48	33	No	9	<LOD	<LOD	<LOD	<LOD	0.136	<LOD	<LOD	<LOD	<LOD	<LOD	<LOD	<LOD	<LOD	0.035	<LOD	0.025	<LOD	<LOD	<LOD	<LOD	<LOD	<LOD	<LOD	<LOD	<LOD	<LOD	0.106	<LOD	<LOD	<LOD	<LOD	<LOD	<LOD	<LOD
	196	36	Vaginal delivery	No	12	No	No	No	40	Male	4300	52	35	No	8	<LOD	<LOD	<LOD	<LOD	0.342	<LOD	<LOD	<LOD	<LOD	<LOD	<LOD	<LOD	<LOD	0.021	<LOD	<LOD	<LOD	<LOD	<LOD	<LOD	<LOD	<LOD	<LOD	<LOD	<LOD	<LOD	0.096	<LOD	<LOD	<LOD	<LOD	<LOD	<LOD	<LOD
	197	33	Vaginal delivery	No	2	No	No	No	39	Female	3680	52	34	No	10	<LOD	<LOD	<LOD	<LOD	0.189	<LOD	<LOD	<LOD	<LOD	<LOD	<LOD	<LOD	<LOD	0.049	<LOD	0.059	<LOD	<LOD	<LOD	<LOD	<LOD	<LOD	<LOD	<LOD	<LOD	<LOD	<LOD	<LOD	<LOD	<LOD	0.016	<LOD	<LOD	<LOD
	198	40	Vaginal delivery	No	25	Yes	Yes	No	40	Male	4260	52	36	No	9	<LOD	<LOD	<LOD	<LOD	0.073	<LOD	<LOD	<LOD	<LOD	<LOD	<LOD	<LOD	<LOD	0.044	<LOD	<LOD	<LOD	<LOD	<LOD	<LOD	<LOD	<LOD	<LOD	<LOD	<LOD	<LOD	0.138	<LOD	<LOD	<LOD	<LOD	<LOD	<LOD	<LOD
	199	29	Vaginal delivery	Yes	0	No	No	No	41	Male	2950	50	34	No	9	<LOD	<LOD	<LOD	<LOD	0.15	<LOD	<LOD	<LOD	<LOD	<LOD	<LOD	<LOD	<LOD	0.026	<LOD	<LOD	<LOD	<LOD	<LOD	<LOD	<LOD	<LOD	<LOD	<LOD	<LOD	<LOD	<LOD	<LOD	<LOD	<LOD	<LOD	<LOD	<LOD	<LOD
	200	32	Vaginal delivery	Yes	0	No	No	No	38	Female	2910	48	34	No	9	<LOD	<LOD	<LOD	<LOD	0.093	<LOD	<LOD	<LOD	<LOD	<LOD	<LOD	<LOD	<LOD	0.02	<LOD	<LOD	<LOD	<LOD	<LOD	<LOD	<LOD	<LOD	<LOD	<LOD	<LOD	<LOD	<LOD	<LOD	<LOD	<LOD	<LOD	<LOD	<LOD	<LOD
	201	36	Caesarean section	Yes	0	No	No	No	41	Male	3730	51	34	No	9	<LOD	<LOD	<LOD	<LOD	0.981	<LOD	<LOD	<LOD	<LOD	<LOD	<LOD	<LOD	<LOD	0.036	<LOD	0.046	<LOD	<LOD	<LOD	<LOD	<LOD	<LOD	<LOD	<LOD	<LOD	<LOD	<LOD	<LOD	<LOD	<LOD	<LOD	<LOD	<LOD	0.128
	202	27	Caesarean section	No	2	No	Yes	Yes	41	Female	3520	50	35	No	9	<LOD	<LOD	<LOD	<LOD	0.162	<LOD	<LOD	<LOD	<LOD	<LOD	<LOD	<LOD	<LOD	0.008	<LOD	<LOD	<LOD	<LOD	<LOD	<LOD	<LOD	<LOD	<LOD	<LOD	<LOD	<LOD	<LOD	<LOD	<LOD	<LOD	<LOD	<LOD	<LOD	<LOD
	203	37	Caesarean section	No	6	No	No	No	39	Male	3320	49	35	No	9	<LOD	<LOD	<LOD	<LOD	0.096	<LOD	<LOD	<LOD	<LOD	<LOD	<LOD	<LOD	0.026	0.021	<LOD	<LOD	<LOD	<LOD	<LOD	<LOD	<LOD	<LOD	<LOD	<LOD	<LOD	<LOD	<LOD	<LOD	<LOD	<LOD	<LOD	<LOD	<LOD	<LOD
	205	37	Vaginal delivery	No	12	No	No	No	41	Female	2980	50	35	No	9	<LOD	<LOD	<LOD	<LOD	0.08	<LOD	<LOD	<LOD	<LOD	<LOD	<LOD	<LOD	<LOD	0.016	<LOD	<LOD	<LOD	<LOD	<LOD	<LOD	<LOD	<LOD	<LOD	<LOD	<LOD	<LOD	<LOD	<LOD	<LOD	<LOD	<LOD	<LOD	<LOD	<LOD
	206	30	Vaginal delivery	No	10	No	No	No	38	Female	3630	49	34	No	9	<LOD	<LOD	<LOD	0.068	0.075	<LOD	<LOD	<LOD	<LOD	<LOD	<LOD	<LOD	<LOD	0.024	<LOD	<LOD	<LOD	<LOD	<LOD	<LOD	<LOD	<LOD	<LOD	<LOD	<LOD	<LOD	<LOD	<LOD	<LOD	<LOD	<LOD	<LOD	<LOD	<LOD
	207	35	Caesarean section	Yes	0	No	Yes	No	40	Male	3300	48	34	No	9	<LOD	<LOD	<LOD	<LOD	0.086	<LOD	<LOD	<LOD	<LOD	<LOD	<LOD	<LOD	<LOD	0.023	<LOD	<LOD	<LOD	<LOD	<LOD	<LOD	<LOD	<LOD	<LOD	<LOD	<LOD	<LOD	<LOD	<LOD	<LOD	<LOD	<LOD	<LOD	<LOD	<LOD
	208	32	Vaginal delivery	No	9	No	No	No	42	Male	4070	53	36	No	9	<LOD	<LOD	<LOD	<LOD	0.085	<LOD	<LOD	<LOD	<LOD	<LOD	<LOD	<LOD	<LOD	0.02	<LOD	<LOD	<LOD	<LOD	<LOD	<LOD	<LOD	<LOD	<LOD	<LOD	<LOD	<LOD	0.246	<LOD	<LOD	<LOD	<LOD	<LOD	<LOD	<LOD
	209	16	Vaginal delivery	Yes	0	No	No	No	35	Male	2220	46	34	No	8	<LOD	<LOD	<LOD	<LOD	0.041	<LOD	<LOD	<LOD	<LOD	<LOD	<LOD	<LOD	<LOD	0.022	<LOD	<LOD	<LOD	<LOD	<LOD	<LOD	<LOD	<LOD	<LOD	<LOD	<LOD	<LOD	<LOD	<LOD	<LOD	<LOD	<LOD	<LOD	<LOD	<LOD
	210	37	Vaginal delivery	No	10	Yes	No	No	41	Male	3330	51	36	No	10	<LOD	<LOD	<LOD	<LOD	0.115	<LOD	<LOD	<LOD	<LOD	<LOD	<LOD	<LOD	<LOD	0.016	<LOD	<LOD	<LOD	<LOD	<LOD	<LOD	<LOD	<LOD	<LOD	<LOD	<LOD	<LOD	<LOD	<LOD	<LOD	<LOD	<LOD	<LOD	<LOD	<LOD
	211	31	Vaginal delivery	No	18	Yes	No	No	39	Female	3560	50	33	No	10	<LOD	<LOD	<LOD	<LOD	0.084	<LOD	<LOD	<LOD	<LOD	<LOD	<LOD	<LOD	<LOD	0.013	<LOD	<LOD	<LOD	<LOD	<LOD	<LOD	<LOD	<LOD	<LOD	<LOD	<LOD	<LOD	<LOD	<LOD	<LOD	0.054	<LOD	<LOD	<LOD	<LOD
	213	35	Vaginal delivery	Yes	0	No	Yes	No	40	Female	2900	48	34	No	9	<LOD	<LOD	<LOD	<LOD	0.193	<LOD	<LOD	<LOD	<LOD	<LOD	<LOD	<LOD	<LOD	0.016	<LOD	0.018	<LOD	<LOD	<LOD	<LOD	<LOD	<LOD	<LOD	<LOD	<LOD	<LOD	<LOD	<LOD	<LOD	<LOD	<LOD	<LOD	<LOD	<LOD
	215	41	Caesarean section	No	0	Yes	No	Yes	39	Female	4000	52	39	No	9	0.027	<LOD	<LOD	<LOD	0.318	<LOD	<LOD	0.186	<LOD	<LOD	<LOD	<LOD	<LOD	0.124	<LOD	0.064	<LOD	<LOD	<LOD	<LOD	<LOD	<LOD	<LOD	<LOD	<LOD	<LOD	<LOD	<LOD	<LOD	<LOD	0.069	0.122	<LOD	0.483
	216	32	Caesarean section	No	0	Yes	Yes	No	37	Female	2530	46	35	No	9	<LOD	<LOD	<LOD	<LOD	0.202	<LOD	<LOD	<LOD	<LOD	<LOD	<LOD	<LOD	<LOD	0.035	<LOD	<LOD	<LOD	<LOD	<LOD	<LOD	<LOD	<LOD	<LOD	<LOD	<LOD	<LOD	<LOD	<LOD	<LOD	<LOD	<LOD	<LOD	<LOD	<LOD
	217	32	Caesarean section	No	0	Yes	Yes	No	37	Female	2510	46	35	No	9	<LOD	<LOD	<LOD	<LOD	0.088	<LOD	<LOD	<LOD	<LOD	<LOD	<LOD	<LOD	<LOD	0.02	<LOD	<LOD	<LOD	<LOD	<LOD	<LOD	<LOD	<LOD	<LOD	<LOD	<LOD	<LOD	<LOD	<LOD	<LOD	<LOD	<LOD	<LOD	<LOD	<LOD
	219	34	Vaginal delivery	Yes	10	No	No	No	41	Female	3360	49	36	No	9	<LOD	<LOD	<LOD	<LOD	0.074	<LOD	<LOD	<LOD	<LOD	<LOD	<LOD	<LOD	<LOD	0.025	<LOD	<LOD	<LOD	<LOD	<LOD	<LOD	<LOD	<LOD	<LOD	<LOD	<LOD	<LOD	<LOD	<LOD	<LOD	<LOD	<LOD	<LOD	<LOD	<LOD
	220	37	Caesarean section	No	3	No	No	No	38	Female	2250	47	32	No	8	<LOD	<LOD	<LOD	<LOD	0.18	<LOD	<LOD	<LOD	<LOD	<LOD	<LOD	<LOD	<LOD	0.019	<LOD	<LOD	<LOD	<LOD	<LOD	<LOD	<LOD	<LOD	<LOD	<LOD	<LOD	<LOD	0.052	<LOD	<LOD	<LOD	0.001	<LOD	<LOD	<LOD
	221	37	Caesarean section	No	3	No	No	No	38	Female	2600	47	32	No	8	<LOD	<LOD	<LOD	<LOD	0.2	<LOD	<LOD	<LOD	<LOD	<LOD	<LOD	<LOD	<LOD	0.04	<LOD	0.047	<LOD	<LOD	<LOD	<LOD	<LOD	<LOD	<LOD	<LOD	<LOD	<LOD	<LOD	<LOD	<LOD	<LOD	<LOD	<LOD	<LOD	<LOD
	222	31	Vaginal delivery	Yes	0	No	Yes	No	40	Female	2790	49	34	Yes	9	<LOD	<LOD	<LOD	<LOD	0.075	<LOD	<LOD	<LOD	<LOD	<LOD	<LOD	<LOD	<LOD	0.029	<LOD	<LOD	<LOD	<LOD	<LOD	<LOD	<LOD	<LOD	<LOD	<LOD	<LOD	<LOD	<LOD	<LOD	<LOD	<LOD	<LOD	<LOD	<LOD	<LOD
	223	35	Vaginal delivery	No	0	No	No	No	37	Female	3040	47	33	No	9	<LOD	<LOD	<LOD	<LOD	0.069	<LOD	<LOD	0.133	<LOD	<LOD	<LOD	<LOD	<LOD	0.022	<LOD	<LOD	<LOD	<LOD	<LOD	<LOD	<LOD	<LOD	<LOD	<LOD	<LOD	<LOD	<LOD	<LOD	<LOD	<LOD	<LOD	<LOD	<LOD	<LOD
	224	19	Vaginal delivery	Yes	0	No	No	Yes	38	Male	2580	48	33	No	9	<LOD	<LOD	<LOD	<LOD	0.085	<LOD	<LOD	<LOD	<LOD	<LOD	<LOD	<LOD	0.023	0.033	<LOD	<LOD	<LOD	<LOD	<LOD	<LOD	<LOD	<LOD	<LOD	<LOD	<LOD	<LOD	<LOD	<LOD	<LOD	<LOD	<LOD	<LOD	<LOD	<LOD
	225	26	Vaginal delivery	No	0	Yes	Yes	Yes	42	Female	3090	46	34	No	9	<LOD	<LOD	<LOD	<LOD	0.114	<LOD	<LOD	0.04	<LOD	<LOD	<LOD	<LOD	<LOD	0.02	<LOD	<LOD	<LOD	<LOD	<LOD	<LOD	<LOD	0.047	<LOD	<LOD	<LOD	<LOD	<LOD	<LOD	<LOD	<LOD	<LOD	<LOD	<LOD	<LOD
	226	33	Caesarean section	No	6	Yes	No	No	40	Male	3430	50	37	No	10	<LOD	<LOD	<LOD	<LOD	0.13	<LOD	<LOD	<LOD	<LOD	<LOD	<LOD	<LOD	<LOD	0.026	<LOD	<LOD	<LOD	<LOD	<LOD	<LOD	<LOD	<LOD	<LOD	<LOD	<LOD	<LOD	<LOD	<LOD	<LOD	<LOD	0.072	0.082	<LOD	0.923
	227	26	Vaginal delivery	No	3	No	No	Yes	37	Male	2950	49	34	Yes	9	<LOD	<LOD	<LOD	<LOD	0.085	<LOD	<LOD	<LOD	<LOD	<LOD	<LOD	<LOD	<LOD	0.056	<LOD	<LOD	<LOD	<LOD	<LOD	<LOD	<LOD	<LOD	<LOD	<LOD	<LOD	0.053	<LOD	<LOD	<LOD	<LOD	0.023	0.042	<LOD	1.042
	228	25	Vaginal delivery	No	6	No	No	Yes	40	Female	2980	48	33	No	9	<LOD	<LOD	<LOD	<LOD	0.149	<LOD	<LOD	<LOD	<LOD	<LOD	<LOD	<LOD	<LOD	<LOD	<LOD	<LOD	<LOD	<LOD	<LOD	<LOD	<LOD	<LOD	<LOD	<LOD	<LOD	<LOD	<LOD	<LOD	<LOD	<LOD	<LOD	<LOD	<LOD	<LOD
	229	37	Vaginal delivery	No	0	Yes	No	No	41	Male	3340	50	34	Yes	9	<LOD	<LOD	<LOD	<LOD	0.214	<LOD	<LOD	0.028	<LOD	<LOD	<LOD	<LOD	<LOD	0.037	<LOD	<LOD	<LOD	<LOD	<LOD	<LOD	<LOD	<LOD	<LOD	<LOD	<LOD	<LOD	<LOD	<LOD	<LOD	<LOD	0.001	<LOD	<LOD	<LOD
	230	20	Vaginal delivery	Yes	0	No	No	Yes	38	Female	2680	47	32	No	9	<LOD	<LOD	<LOD	<LOD	0.057	<LOD	<LOD	<LOD	<LOD	<LOD	<LOD	<LOD	<LOD	0.02	<LOD	<LOD	<LOD	<LOD	<LOD	<LOD	<LOD	<LOD	<LOD	<LOD	<LOD	<LOD	<LOD	<LOD	<LOD	<LOD	<LOD	<LOD	<LOD	<LOD
	231	23	Vaginal delivery	Yes	0	No	No	No	42	Female	3320	50	35	Yes	9	<LOD	<LOD	<LOD	<LOD	0.04	<LOD	<LOD	<LOD	<LOD	<LOD	<LOD	<LOD	<LOD	0.017	<LOD	<LOD	<LOD	<LOD	<LOD	<LOD	<LOD	<LOD	<LOD	<LOD	<LOD	<LOD	<LOD	<LOD	<LOD	<LOD	<LOD	<LOD	<LOD	<LOD
	232	28	Vaginal delivery	No	6	No	Yes	No	40	Female	3520	50	34	No	9	<LOD	<LOD	<LOD	<LOD	0.077	<LOD	<LOD	<LOD	<LOD	<LOD	<LOD	<LOD	<LOD	0.048	<LOD	<LOD	<LOD	<LOD	<LOD	<LOD	<LOD	<LOD	<LOD	<LOD	<LOD	<LOD	<LOD	<LOD	<LOD	<LOD	0.035	0.031	<LOD	0.612
	233	38	Caesarean section	No	1	No	No	Yes	39	Female	2880	46	34	Yes	10	<LOD	<LOD	<LOD	<LOD	0.132	<LOD	<LOD	<LOD	<LOD	<LOD	<LOD	<LOD	<LOD	0.025	<LOD	<LOD	<LOD	<LOD	<LOD	<LOD	<LOD	<LOD	<LOD	<LOD	<LOD	<LOD	<LOD	<LOD	<LOD	<LOD	<LOD	<LOD	<LOD	<LOD
	235	31	Vaginal delivery	No	42	No	No	No	41	Male	3610	49	36	Yes	9	<LOD	<LOD	<LOD	<LOD	0.042	<LOD	<LOD	<LOD	<LOD	<LOD	<LOD	<LOD	<LOD	0.021	<LOD	<LOD	<LOD	<LOD	<LOD	<LOD	<LOD	<LOD	<LOD	<LOD	<LOD	<LOD	<LOD	<LOD	<LOD	<LOD	<LOD	<LOD	<LOD	<LOD
	236	29	Vaginal delivery	No	1	No	No	No	38	Male	3100	50	36	No	9	0.002	<LOD	<LOD	<LOD	1.763	<LOD	<LOD	<LOD	<LOD	<LOD	<LOD	<LOD	<LOD	0.023	<LOD	<LOD	<LOD	<LOD	<LOD	<LOD	<LOD	<LOD	<LOD	<LOD	<LOD	<LOD	<LOD	0.043	0.096	<LOD	<LOD	0.063	<LOD	<LOD
	238	36	Vaginal delivery	No	4	Yes	Yes	No	40	Male	3620	52	35	No	10	<LOD	<LOD	<LOD	<LOD	0.402	<LOD	<LOD	<LOD	<LOD	<LOD	<LOD	<LOD	<LOD	0.034	<LOD	<LOD	<LOD	<LOD	<LOD	<LOD	<LOD	<LOD	<LOD	<LOD	<LOD	<LOD	<LOD	<LOD	<LOD	<LOD	<LOD	<LOD	<LOD	<LOD
	240	27	Vaginal delivery	Yes	0	No	No	No	41	Female	3600	50	36	No	10	<LOD	<LOD	<LOD	<LOD	0.076	<LOD	<LOD	<LOD	<LOD	<LOD	<LOD	<LOD	<LOD	0.016	<LOD	<LOD	0.023	<LOD	<LOD	<LOD	<LOD	<LOD	<LOD	<LOD	<LOD	<LOD	<LOD	<LOD	<LOD	<LOD	<LOD	<LOD	<LOD	<LOD
	241	27	Vaginal delivery	No	2	Yes	No	No	37	Female	2650	48	34	No	9	<LOD	<LOD	<LOD	<LOD	0.088	<LOD	<LOD	<LOD	<LOD	0.036	<LOD	<LOD	<LOD	0.016	<LOD	<LOD	<LOD	<LOD	<LOD	0.026	<LOD	<LOD	<LOD	<LOD	<LOD	<LOD	<LOD	<LOD	<LOD	<LOD	<LOD	<LOD	<LOD	<LOD
	242	19	Caesarean section	Yes	0	No	No	No	41	Male	3540	48	34	No	10	<LOD	<LOD	<LOD	<LOD	0.069	<LOD	<LOD	<LOD	<LOD	<LOD	<LOD	<LOD	<LOD	0.02	<LOD	<LOD	<LOD	<LOD	<LOD	<LOD	<LOD	<LOD	<LOD	<LOD	<LOD	<LOD	<LOD	<LOD	<LOD	<LOD	<LOD	<LOD	<LOD	<LOD
	243	41	Vaginal delivery	No	18	No	Yes	No	39	Female	3070	48	34	No	10	<LOD	<LOD	<LOD	<LOD	0.041	<LOD	<LOD	<LOD	<LOD	<LOD	<LOD	<LOD	<LOD	0.015	<LOD	<LOD	<LOD	<LOD	<LOD	<LOD	<LOD	<LOD	<LOD	0.195	<LOD	<LOD	<LOD	<LOD	<LOD	<LOD	<LOD	<LOD	<LOD	<LOD
	244	27	Vaginal delivery	Yes	0	No	No	No	41	Female	3020	52	36	No	9	<LOD	<LOD	<LOD	<LOD	0.187	<LOD	<LOD	<LOD	<LOD	<LOD	<LOD	<LOD	<LOD	0.053	<LOD	<LOD	<LOD	<LOD	<LOD	<LOD	<LOD	<LOD	<LOD	<LOD	<LOD	<LOD	<LOD	<LOD	<LOD	<LOD	<LOD	<LOD	<LOD	<LOD
	245	36	Caesarean section	No	13	No	No	No	41	Male	3330	50	35	No	9	<LOD	<LOD	<LOD	<LOD	0.202	<LOD	<LOD	<LOD	<LOD	0.037	<LOD	<LOD	<LOD	0.033	<LOD	<LOD	<LOD	<LOD	<LOD	<LOD	<LOD	<LOD	<LOD	<LOD	<LOD	<LOD	<LOD	<LOD	<LOD	<LOD	<LOD	<LOD	<LOD	<LOD
	246	31	Vaginal delivery	No	15	No	Yes	No	39	Female	2940	47	34	No	10	<LOD	<LOD	<LOD	<LOD	0.094	<LOD	<LOD	<LOD	<LOD	<LOD	<LOD	<LOD	<LOD	0.013	<LOD	<LOD	<LOD	<LOD	<LOD	<LOD	<LOD	<LOD	<LOD	<LOD	<LOD	<LOD	<LOD	<LOD	<LOD	<LOD	<LOD	<LOD	<LOD	<LOD
	247	39	Vaginal delivery	No	4	No	Yes	No	40	Female	3420	50	34	No	9	<LOD	<LOD	<LOD	<LOD	0.132	<LOD	<LOD	<LOD	<LOD	<LOD	<LOD	<LOD	<LOD	0.06	<LOD	0.051	<LOD	<LOD	<LOD	<LOD	<LOD	<LOD	<LOD	<LOD	<LOD	<LOD	<LOD	<LOD	<LOD	<LOD	<LOD	<LOD	<LOD	<LOD
	248	37	Vaginal delivery	No	12	Yes	No	No	41	Female	3570	.	.	No	7	<LOD	<LOD	<LOD	<LOD	0.343	<LOD	<LOD	<LOD	<LOD	<LOD	<LOD	<LOD	<LOD	0.033	<LOD	0.055	<LOD	<LOD	<LOD	<LOD	<LOD	<LOD	<LOD	<LOD	<LOD	<LOD	<LOD	<LOD	<LOD	<LOD	<LOD	<LOD	<LOD	<LOD
	249	35	Vaginal delivery	Yes	0	No	No	No	37	Male	2460	44	34	No	8	<LOD	<LOD	<LOD	<LOD	0.153	<LOD	<LOD	<LOD	<LOD	<LOD	<LOD	<LOD	<LOD	0.023	<LOD	<LOD	<LOD	<LOD	<LOD	<LOD	<LOD	<LOD	<LOD	<LOD	<LOD	<LOD	<LOD	<LOD	<LOD	<LOD	<LOD	<LOD	<LOD	<LOD
	250	21	Caesarean section	No	3	No	No	No	41	Male	2800	48	33	No	10	<LOD	<LOD	<LOD	<LOD	0.082	<LOD	<LOD	<LOD	<LOD	<LOD	<LOD	<LOD	<LOD	0.039	<LOD	0.079	<LOD	<LOD	<LOD	<LOD	<LOD	<LOD	<LOD	<LOD	<LOD	<LOD	<LOD	<LOD	<LOD	<LOD	<LOD	<LOD	<LOD	<LOD
	251	35	Vaginal delivery	No	6	No	Yes	No	40	Male	3410	50	34	No	9	<LOD	<LOD	0.011	<LOD	<LOD	<LOD	<LOD	<LOD	<LOD	<LOD	<LOD	<LOD	<LOD	<LOD	<LOD	<LOD	<LOD	<LOD	0.132	<LOD	<LOD	<LOD	<LOD	<LOD	<LOD	<LOD	<LOD	<LOD	<LOD	<LOD	<LOD	<LOD	<LOD	<LOD
	252	33	Caesarean section	No	28	Yes	No	No	37	Female	3100	50	35	No	9	<LOD	<LOD	<LOD	<LOD	<LOD	<LOD	<LOD	<LOD	<LOD	<LOD	<LOD	<LOD	<LOD	0.039	<LOD	<LOD	<LOD	<LOD	<LOD	<LOD	<LOD	<LOD	<LOD	<LOD	<LOD	<LOD	<LOD	<LOD	<LOD	<LOD	<LOD	<LOD	<LOD	<LOD
	253	31	Caesarean section	No	6	No	No	No	40	Female	3700	52	34	No	9	<LOD	<LOD	<LOD	<LOD	0.044	<LOD	<LOD	<LOD	<LOD	<LOD	<LOD	<LOD	<LOD	0.012	<LOD	<LOD	<LOD	<LOD	<LOD	<LOD	<LOD	<LOD	<LOD	<LOD	<LOD	<LOD	<LOD	<LOD	<LOD	<LOD	<LOD	0.054	<LOD	<LOD
	254	39	Vaginal delivery	No	3	Yes	No	No	41	Male	3450	50	35	Yes	8	<LOD	<LOD	<LOD	<LOD	0.202	<LOD	<LOD	<LOD	<LOD	<LOD	<LOD	<LOD	<LOD	0.028	<LOD	0.047	<LOD	<LOD	<LOD	<LOD	<LOD	<LOD	<LOD	<LOD	<LOD	<LOD	<LOD	<LOD	<LOD	<LOD	<LOD	<LOD	<LOD	<LOD
	255	29	Vaginal delivery	No	8	No	No	No	39	Male	3110	50	37	No	10	<LOD	<LOD	<LOD	<LOD	0.071	<LOD	<LOD	<LOD	<LOD	<LOD	<LOD	<LOD	<LOD	<LOD	<LOD	<LOD	<LOD	<LOD	<LOD	<LOD	<LOD	<LOD	<LOD	<LOD	<LOD	<LOD	<LOD	<LOD	<LOD	<LOD	<LOD	<LOD	<LOD	<LOD
	256	35	Vaginal delivery	No	0	Yes	No	No	39	Male	3460	50	34	No	9	<LOD	<LOD	<LOD	<LOD	0.241	<LOD	<LOD	<LOD	<LOD	<LOD	<LOD	<LOD	<LOD	0.059	<LOD	<LOD	<LOD	<LOD	<LOD	<LOD	<LOD	<LOD	<LOD	<LOD	<LOD	<LOD	<LOD	<LOD	<LOD	<LOD	<LOD	<LOD	0.081	<LOD
	257	37	Caesarean section	No	7	No	Yes	No	41	Female	3670	52	36	No	8	<LOD	<LOD	<LOD	<LOD	0.328	<LOD	<LOD	<LOD	<LOD	0.039	<LOD	<LOD	<LOD	0.041	<LOD	0.077	<LOD	<LOD	<LOD	<LOD	<LOD	<LOD	<LOD	<LOD	<LOD	<LOD	<LOD	<LOD	<LOD	<LOD	<LOD	0.025	<LOD	<LOD
	258	21	Vaginal delivery	Yes	0	No	No	No	40	Male	3570	51	35	Yes	10	<LOD	<LOD	<LOD	<LOD	0.072	<LOD	<LOD	<LOD	<LOD	<LOD	<LOD	<LOD	<LOD	0.022	<LOD	<LOD	<LOD	<LOD	<LOD	<LOD	<LOD	<LOD	<LOD	<LOD	<LOD	<LOD	<LOD	<LOD	<LOD	<LOD	<LOD	<LOD	<LOD	<LOD
	259	27	Vaginal delivery	Yes	0	No	No	No	42	Male	3330	50	35	No	9	<LOD	<LOD	<LOD	<LOD	0.086	<LOD	<LOD	0.023	<LOD	<LOD	<LOD	<LOD	<LOD	0.033	<LOD	<LOD	<LOD	<LOD	<LOD	<LOD	<LOD	<LOD	<LOD	<LOD	<LOD	<LOD	<LOD	<LOD	<LOD	<LOD	<LOD	0.077	<LOD	<LOD
	260	32	Caesarean section	No	2	No	No	Yes	37	Female	2240	45	32	No	7	<LOD	<LOD	<LOD	<LOD	0.146	<LOD	<LOD	<LOD	<LOD	<LOD	<LOD	<LOD	<LOD	0.025	<LOD	<LOD	<LOD	<LOD	<LOD	<LOD	<LOD	<LOD	<LOD	<LOD	<LOD	<LOD	<LOD	<LOD	<LOD	<LOD	0.014	<LOD	<LOD	<LOD
	261	35	Vaginal delivery	Yes	0	No	Yes	No	41	Male	3160	48	34	No	10	<LOD	<LOD	<LOD	<LOD	0.662	<LOD	<LOD	<LOD	0.069	<LOD	<LOD	<LOD	<LOD	0.051	<LOD	<LOD	<LOD	<LOD	<LOD	<LOD	<LOD	<LOD	<LOD	<LOD	<LOD	<LOD	<LOD	<LOD	<LOD	<LOD	<LOD	0.008	<LOD	<LOD
	263	36	Vaginal delivery	No	1	No	No	No	41	Female	3570	51	34	No	10	<LOD	<LOD	<LOD	<LOD	0.125	<LOD	<LOD	<LOD	<LOD	<LOD	<LOD	<LOD	<LOD	0.023	<LOD	<LOD	<LOD	<LOD	<LOD	<LOD	<LOD	<LOD	<LOD	0.229	<LOD	<LOD	<LOD	<LOD	<LOD	<LOD	<LOD	0.035	<LOD	<LOD
	264	33	Vaginal delivery	Yes	0	No	No	No	39	Female	3040	50	33	No	10	<LOD	<LOD	<LOD	<LOD	0.1	<LOD	<LOD	<LOD	<LOD	<LOD	<LOD	<LOD	<LOD	0.03	<LOD	<LOD	<LOD	<LOD	<LOD	<LOD	<LOD	<LOD	<LOD	<LOD	<LOD	<LOD	<LOD	<LOD	<LOD	<LOD	<LOD	<LOD	<LOD	<LOD
	265	23	Vaginal delivery	No	4	Yes	No	Yes	38	Female	3170	48	34	No	8	<LOD	<LOD	<LOD	<LOD	0.05	<LOD	<LOD	<LOD	<LOD	<LOD	<LOD	<LOD	<LOD	0.02	<LOD	<LOD	<LOD	<LOD	<LOD	<LOD	<LOD	<LOD	<LOD	<LOD	<LOD	<LOD	<LOD	<LOD	<LOD	<LOD	<LOD	<LOD	<LOD	<LOD
	266	27	Vaginal delivery	No	0	Yes	No	Yes	41	Female	2940	49	34	No	9	<LOD	<LOD	<LOD	<LOD	0.255	<LOD	<LOD	<LOD	<LOD	<LOD	<LOD	<LOD	<LOD	0.019	<LOD	<LOD	<LOD	<LOD	<LOD	<LOD	<LOD	<LOD	<LOD	<LOD	<LOD	<LOD	<LOD	<LOD	<LOD	<LOD	<LOD	<LOD	<LOD	<LOD
	267	35	Caesarean section	No	32	Yes	No	No	38	Female	3140	48	33	No	9	<LOD	<LOD	<LOD	<LOD	0.247	<LOD	<LOD	<LOD	<LOD	<LOD	<LOD	<LOD	<LOD	0.028	<LOD	<LOD	<LOD	<LOD	<LOD	<LOD	<LOD	0.053	<LOD	<LOD	<LOD	<LOD	<LOD	<LOD	<LOD	<LOD	<LOD	<LOD	<LOD	<LOD
	268	30	Vaginal delivery	Yes	0	No	No	No	38	Male	3200	49	35	No	10	<LOD	<LOD	<LOD	<LOD	0.063	<LOD	<LOD	<LOD	<LOD	<LOD	<LOD	<LOD	<LOD	0.016	<LOD	<LOD	<LOD	<LOD	<LOD	<LOD	<LOD	0.007	<LOD	<LOD	<LOD	<LOD	<LOD	<LOD	0.093	<LOD	0.003	<LOD	<LOD	<LOD
	269	25	Vaginal delivery	Yes	0	No	No	No	41	Male	3350	51	34	No	9	<LOD	<LOD	<LOD	<LOD	0.098	<LOD	<LOD	<LOD	<LOD	<LOD	<LOD	<LOD	<LOD	0.027	<LOD	0.03	<LOD	<LOD	<LOD	<LOD	<LOD	<LOD	<LOD	<LOD	<LOD	<LOD	<LOD	<LOD	<LOD	<LOD	<LOD	0.025	<LOD	<LOD
	271	33	Caesarean section	Yes	0	No	Yes	No	41	Female	3780	51	34	No	9	<LOD	<LOD	<LOD	<LOD	0.251	<LOD	<LOD	<LOD	<LOD	<LOD	<LOD	<LOD	<LOD	0.046	<LOD	0.061	<LOD	<LOD	<LOD	<LOD	<LOD	<LOD	<LOD	<LOD	<LOD	<LOD	<LOD	<LOD	<LOD	<LOD	0.118	0.017	<LOD	<LOD
	272	26	Vaginal delivery	No	18	Yes	No	No	37	Female	2710	45	33	No	10	<LOD	<LOD	<LOD	<LOD	0.149	<LOD	<LOD	<LOD	<LOD	<LOD	<LOD	<LOD	<LOD	0.039	<LOD	<LOD	<LOD	<LOD	<LOD	<LOD	<LOD	<LOD	<LOD	<LOD	<LOD	<LOD	<LOD	<LOD	<LOD	<LOD	0.001	0.033	<LOD	<LOD
	273	32	Vaginal delivery	No	2	No	No	No	40	Male	3900	53	35	No	9	<LOD	<LOD	<LOD	<LOD	0.162	<LOD	<LOD	<LOD	<LOD	<LOD	<LOD	<LOD	<LOD	0.029	<LOD	0.045	<LOD	<LOD	<LOD	<LOD	<LOD	<LOD	<LOD	<LOD	<LOD	<LOD	<LOD	0.051	<LOD	<LOD	0.009	<LOD	<LOD	<LOD
	274	26	Vaginal delivery	Yes	0	No	Yes	No	41	Female	3140	48	34	No	9	<LOD	<LOD	<LOD	<LOD	0.076	<LOD	<LOD	<LOD	<LOD	<LOD	<LOD	<LOD	<LOD	0.021	<LOD	<LOD	<LOD	<LOD	<LOD	<LOD	<LOD	<LOD	<LOD	<LOD	<LOD	<LOD	<LOD	<LOD	<LOD	<LOD	<LOD	<LOD	<LOD	<LOD
	276	37	Vaginal delivery	Yes	0	No	No	No	40	Female	3690	49	34	No	10	<LOD	<LOD	<LOD	<LOD	0.301	<LOD	<LOD	<LOD	<LOD	<LOD	<LOD	<LOD	<LOD	0.031	<LOD	<LOD	<LOD	<LOD	<LOD	<LOD	<LOD	<LOD	<LOD	<LOD	<LOD	<LOD	<LOD	<LOD	<LOD	<LOD	0.019	0.029	<LOD	<LOD
	277	39	Caesarean section	No	3	No	Yes	No	39	Female	2760	48	34	No	9	<LOD	<LOD	<LOD	<LOD	<LOD	<LOD	<LOD	<LOD	<LOD	<LOD	<LOD	<LOD	<LOD	<LOD	<LOD	<LOD	<LOD	<LOD	<LOD	<LOD	<LOD	<LOD	0.181	<LOD	<LOD	<LOD	<LOD	<LOD	<LOD	<LOD	<LOD	<LOD	<LOD	<LOD
	279	30	Vaginal delivery	No	4	No	No	No	41	Male	4070	53	36	Yes	9	<LOD	<LOD	<LOD	<LOD	0.224	<LOD	<LOD	<LOD	<LOD	<LOD	<LOD	<LOD	<LOD	0.084	<LOD	<LOD	<LOD	<LOD	<LOD	<LOD	<LOD	<LOD	<LOD	<LOD	<LOD	<LOD	<LOD	<LOD	<LOD	<LOD	<LOD	<LOD	<LOD	<LOD
	280	36	Vaginal delivery	Yes	0	No	Yes	No	41	Male	4190	53	36	No	10	<LOD	<LOD	<LOD	<LOD	0.248	<LOD	<LOD	<LOD	<LOD	<LOD	<LOD	<LOD	<LOD	0.1	<LOD	<LOD	<LOD	<LOD	<LOD	<LOD	<LOD	<LOD	<LOD	<LOD	<LOD	<LOD	<LOD	<LOD	<LOD	<LOD	<LOD	<LOD	<LOD	<LOD
	281	24	Caesarean section	No	0	Yes	No	No	41	Female	3080	49	33	No	9	<LOD	<LOD	<LOD	<LOD	0.142	<LOD	<LOD	<LOD	<LOD	<LOD	<LOD	<LOD	<LOD	0.083	<LOD	<LOD	<LOD	<LOD	<LOD	<LOD	<LOD	<LOD	<LOD	<LOD	<LOD	<LOD	<LOD	<LOD	<LOD	<LOD	<LOD	<LOD	<LOD	<LOD
	282	23	Caesarean section	Yes	0	No	No	No	37	Male	4400	50	36	No	9	<LOD	<LOD	<LOD	<LOD	0.114	<LOD	<LOD	0.092	<LOD	<LOD	<LOD	<LOD	<LOD	<LOD	<LOD	<LOD	<LOD	<LOD	<LOD	<LOD	<LOD	<LOD	<LOD	<LOD	<LOD	<LOD	<LOD	<LOD	<LOD	<LOD	<LOD	<LOD	<LOD	<LOD
	283	40	Vaginal delivery	No	8	No	No	No	41	Female	3090	50	34	No	9	<LOD	<LOD	<LOD	<LOD	0.377	<LOD	<LOD	<LOD	<LOD	<LOD	<LOD	<LOD	<LOD	0.106	<LOD	0.117	<LOD	0.127	<LOD	<LOD	<LOD	<LOD	<LOD	<LOD	<LOD	<LOD	<LOD	<LOD	<LOD	<LOD	<LOD	<LOD	<LOD	<LOD
	284	34	Vaginal delivery	No	39	Yes	Yes	No	39	Female	3470	51	34	No	9	<LOD	<LOD	<LOD	<LOD	0.588	<LOD	<LOD	<LOD	<LOD	<LOD	<LOD	<LOD	<LOD	0.115	<LOD	<LOD	<LOD	<LOD	<LOD	<LOD	<LOD	<LOD	<LOD	<LOD	<LOD	<LOD	<LOD	<LOD	<LOD	<LOD	<LOD	0.005	<LOD	<LOD
	286	35	Vaginal delivery	No	14	No	No	Yes	41	Female	4060	52	37	No	9	<LOD	<LOD	<LOD	<LOD	0.233	<LOD	<LOD	<LOD	<LOD	<LOD	<LOD	<LOD	<LOD	<LOD	<LOD	<LOD	<LOD	<LOD	<LOD	<LOD	<LOD	<LOD	<LOD	<LOD	<LOD	<LOD	<LOD	<LOD	<LOD	<LOD	<LOD	0.007	<LOD	<LOD
	287	27	Vaginal delivery	No	12	No	No	No	40	Male	3580	52	35	Yes	10	<LOD	<LOD	<LOD	<LOD	0.284	<LOD	<LOD	<LOD	<LOD	<LOD	<LOD	<LOD	<LOD	<LOD	<LOD	<LOD	<LOD	<LOD	<LOD	<LOD	<LOD	<LOD	<LOD	<LOD	<LOD	<LOD	<LOD	<LOD	<LOD	<LOD	<LOD	<LOD	<LOD	<LOD
	288	32	Vaginal delivery	Yes	4	No	No	No	40	Female	3040	49	34	No	9	<LOD	<LOD	<LOD	<LOD	0.383	<LOD	<LOD	0.113	<LOD	<LOD	<LOD	<LOD	<LOD	<LOD	<LOD	<LOD	<LOD	<LOD	<LOD	<LOD	<LOD	<LOD	<LOD	<LOD	<LOD	<LOD	<LOD	<LOD	<LOD	<LOD	<LOD	<LOD	<LOD	<LOD
	289	34	Vaginal delivery	No	21	No	Yes	No	41	Male	4020	51	37	Yes	9	<LOD	<LOD	<LOD	<LOD	1.604	<LOD	<LOD	<LOD	<LOD	<LOD	<LOD	<LOD	<LOD	0.077	<LOD	<LOD	<LOD	<LOD	<LOD	<LOD	<LOD	<LOD	<LOD	<LOD	<LOD	<LOD	<LOD	<LOD	<LOD	<LOD	<LOD	<LOD	<LOD	<LOD
	291	33	Vaginal delivery	Yes	0	No	No	No	40	Male	3360	50	35	No	9	<LOD	<LOD	<LOD	<LOD	0.175	<LOD	<LOD	<LOD	<LOD	<LOD	<LOD	<LOD	<LOD	<LOD	<LOD	<LOD	<LOD	<LOD	<LOD	<LOD	<LOD	<LOD	<LOD	<LOD	<LOD	<LOD	<LOD	<LOD	<LOD	<LOD	<LOD	<LOD	<LOD	<LOD
	292	26	Caesarean section	Yes	0	No	Yes	No	40	Male	3580	51	37	No	9	<LOD	<LOD	<LOD	<LOD	0.166	<LOD	<LOD	<LOD	<LOD	<LOD	<LOD	<LOD	<LOD	0.082	<LOD	<LOD	<LOD	<LOD	<LOD	<LOD	<LOD	<LOD	<LOD	<LOD	<LOD	<LOD	<LOD	<LOD	<LOD	<LOD	<LOD	0.025	<LOD	<LOD
	294	34	Vaginal delivery	No	11	No	No	No	41	Male	3130	50	34	No	9	<LOD	<LOD	<LOD	<LOD	0.294	<LOD	<LOD	<LOD	<LOD	<LOD	<LOD	<LOD	<LOD	<LOD	<LOD	0.092	<LOD	<LOD	<LOD	<LOD	<LOD	<LOD	<LOD	<LOD	<LOD	<LOD	<LOD	<LOD	<LOD	<LOD	<LOD	<LOD	<LOD	<LOD
	295	26	Vaginal delivery	Yes	0	No	No	No	39	Female	3080	50	33	No	8	<LOD	<LOD	<LOD	<LOD	0.17	<LOD	<LOD	<LOD	<LOD	<LOD	<LOD	<LOD	<LOD	0.074	<LOD	<LOD	<LOD	<LOD	<LOD	<LOD	<LOD	<LOD	<LOD	<LOD	<LOD	<LOD	<LOD	<LOD	<LOD	<LOD	<LOD	0.011	<LOD	<LOD
	296	25	Caesarean section	Yes	0	No	No	No	40	Male	4070	53	37	No	9	<LOD	<LOD	<LOD	<LOD	0.13	<LOD	<LOD	<LOD	<LOD	<LOD	<LOD	<LOD	<LOD	<LOD	<LOD	<LOD	<LOD	<LOD	<LOD	<LOD	<LOD	<LOD	<LOD	<LOD	<LOD	<LOD	<LOD	<LOD	<LOD	<LOD	<LOD	<LOD	<LOD	<LOD
	298	31	Vaginal delivery	Yes	0	No	No	No	40	Male	3520	52	34	No	9	<LOD	<LOD	<LOD	<LOD	0.136	<LOD	<LOD	<LOD	<LOD	<LOD	<LOD	<LOD	<LOD	<LOD	<LOD	<LOD	<LOD	0.056	<LOD	<LOD	<LOD	<LOD	<LOD	<LOD	<LOD	<LOD	<LOD	<LOD	<LOD	<LOD	<LOD	<LOD	<LOD	<LOD
	299	35	Vaginal delivery	No	9	Yes	No	No	39	Female	3180	51	34	No	9	<LOD	<LOD	<LOD	<LOD	0.26	<LOD	<LOD	<LOD	<LOD	<LOD	<LOD	<LOD	<LOD	0.092	<LOD	0.089	<LOD	0.098	<LOD	<LOD	<LOD	<LOD	<LOD	<LOD	<LOD	<LOD	<LOD	<LOD	<LOD	<LOD	<LOD	0.014	<LOD	<LOD
	300	33	Vaginal delivery	No	6	Yes	No	No	41	Male	3840	52	36	No	9	<LOD	<LOD	<LOD	<LOD	0.135	<LOD	<LOD	<LOD	<LOD	<LOD	<LOD	<LOD	<LOD	0.074	<LOD	<LOD	<LOD	<LOD	<LOD	<LOD	<LOD	<LOD	<LOD	<LOD	<LOD	<LOD	<LOD	<LOD	<LOD	<LOD	<LOD	<LOD	<LOD	<LOD
	301	28	Vaginal delivery	No	0	Yes	No	No	39	Male	3770	49	34	No	9	<LOD	<LOD	<LOD	<LOD	0.106	<LOD	<LOD	<LOD	<LOD	<LOD	<LOD	<LOD	<LOD	<LOD	<LOD	<LOD	<LOD	<LOD	<LOD	<LOD	<LOD	<LOD	<LOD	<LOD	<LOD	<LOD	<LOD	<LOD	<LOD	0.333	0.327	0.033	<LOD	<LOD
	302	31	Vaginal delivery	No	28	No	Yes	No	40	Female	3020	50	35	No	9	<LOD	<LOD	<LOD	<LOD	0.144	<LOD	<LOD	<LOD	<LOD	<LOD	<LOD	<LOD	<LOD	<LOD	<LOD	<LOD	<LOD	<LOD	<LOD	<LOD	<LOD	<LOD	<LOD	<LOD	<LOD	<LOD	<LOD	<LOD	<LOD	<LOD	<LOD	<LOD	<LOD	<LOD
	303	32	Vaginal delivery	Yes	0	No	No	No	39	Male	3550	51	35	No	9	<LOD	<LOD	<LOD	<LOD	0.179	<LOD	<LOD	0.083	<LOD	<LOD	<LOD	<LOD	<LOD	<LOD	<LOD	<LOD	<LOD	<LOD	<LOD	<LOD	<LOD	<LOD	<LOD	<LOD	<LOD	<LOD	<LOD	<LOD	<LOD	<LOD	0.209	<LOD	<LOD	<LOD
	304	30	Vaginal delivery	No	8	Yes	Yes	No	39	Male	3450	51	36	No	9	<LOD	<LOD	<LOD	<LOD	0.167	<LOD	<LOD	<LOD	<LOD	<LOD	<LOD	<LOD	<LOD	<LOD	<LOD	<LOD	<LOD	<LOD	<LOD	<LOD	<LOD	<LOD	<LOD	<LOD	<LOD	<LOD	<LOD	<LOD	<LOD	<LOD	0.229	<LOD	<LOD	<LOD
	305	37	Caesarean section	No	42	Yes	Yes	No	39	Male	3890	50	36	No	9	<LOD	<LOD	<LOD	<LOD	0.146	<LOD	<LOD	<LOD	<LOD	<LOD	<LOD	<LOD	<LOD	0.089	<LOD	<LOD	<LOD	<LOD	<LOD	<LOD	<LOD	<LOD	<LOD	<LOD	<LOD	<LOD	<LOD	<LOD	<LOD	<LOD	<LOD	0.107	<LOD	<LOD
	306	28	Vaginal delivery	No	42	No	Yes	No	39	Male	3560	51	35	Yes	10	<LOD	<LOD	<LOD	<LOD	0.104	<LOD	<LOD	<LOD	<LOD	0.094	<LOD	<LOD	<LOD	<LOD	<LOD	<LOD	<LOD	<LOD	<LOD	<LOD	<LOD	<LOD	<LOD	<LOD	<LOD	<LOD	<LOD	<LOD	<LOD	<LOD	<LOD	<LOD	<LOD	<LOD
	307	27	Vaginal delivery	Yes	0	No	No	No	41	Male	3400	52	35	No	10	<LOD	<LOD	<LOD	<LOD	0.17	<LOD	<LOD	<LOD	<LOD	<LOD	<LOD	<LOD	<LOD	0.072	<LOD	<LOD	<LOD	<LOD	<LOD	<LOD	<LOD	<LOD	<LOD	<LOD	<LOD	<LOD	<LOD	<LOD	<LOD	<LOD	0.356	<LOD	<LOD	<LOD
	308	21	Caesarean section	Yes	0	No	No	No	40	Male	3300	50	35	No	9	<LOD	<LOD	<LOD	<LOD	0.135	<LOD	<LOD	<LOD	<LOD	<LOD	<LOD	<LOD	<LOD	<LOD	<LOD	<LOD	<LOD	<LOD	<LOD	<LOD	<LOD	<LOD	<LOD	<LOD	<LOD	<LOD	<LOD	<LOD	<LOD	<LOD	<LOD	<LOD	<LOD	<LOD
	309	31	Vaginal delivery	No	3	No	No	No	40	Male	3250	49	35	No	10	<LOD	<LOD	<LOD	<LOD	0.261	<LOD	<LOD	<LOD	<LOD	<LOD	<LOD	<LOD	<LOD	<LOD	<LOD	<LOD	<LOD	<LOD	<LOD	<LOD	<LOD	<LOD	<LOD	<LOD	<LOD	<LOD	<LOD	<LOD	<LOD	<LOD	0.244	<LOD	<LOD	<LOD
	311	21	Vaginal delivery	No	6	No	No	No	41	Male	3480	53	35	No	9	<LOD	<LOD	<LOD	<LOD	0.156	<LOD	<LOD	<LOD	<LOD	<LOD	<LOD	<LOD	<LOD	<LOD	<LOD	<LOD	<LOD	<LOD	<LOD	<LOD	<LOD	<LOD	<LOD	<LOD	<LOD	<LOD	<LOD	<LOD	<LOD	<LOD	<LOD	<LOD	<LOD	<LOD
	312	27	Vaginal delivery	No	12	No	No	Yes	41	Male	4070	51	36	No	9	<LOD	<LOD	<LOD	<LOD	0.237	<LOD	<LOD	<LOD	<LOD	<LOD	<LOD	<LOD	<LOD	<LOD	<LOD	<LOD	<LOD	<LOD	<LOD	<LOD	<LOD	<LOD	<LOD	<LOD	<LOD	<LOD	<LOD	<LOD	<LOD	<LOD	<LOD	<LOD	<LOD	<LOD
	313	29	Caesarean section	No	0	Yes	No	No	38	Female	3400	49	35	No	7	<LOD	<LOD	<LOD	<LOD	0.134	<LOD	<LOD	<LOD	<LOD	<LOD	<LOD	<LOD	<LOD	<LOD	<LOD	<LOD	<LOD	<LOD	<LOD	<LOD	<LOD	<LOD	<LOD	<LOD	<LOD	<LOD	<LOD	<LOD	<LOD	<LOD	<LOD	<LOD	<LOD	<LOD
	314	32	Vaginal delivery	Yes	0	No	No	Yes	37	Male	2730	47	33	Yes	9	<LOD	<LOD	<LOD	<LOD	0.155	<LOD	<LOD	<LOD	<LOD	<LOD	<LOD	<LOD	<LOD	0.092	<LOD	<LOD	<LOD	<LOD	<LOD	<LOD	<LOD	<LOD	<LOD	<LOD	<LOD	<LOD	<LOD	<LOD	<LOD	<LOD	<LOD	<LOD	<LOD	<LOD
	317	39	Vaginal delivery	No	12	No	No	No	40	Male	3150	49	33	Yes	9	<LOD	<LOD	<LOD	<LOD	0.225	<LOD	<LOD	<LOD	<LOD	<LOD	<LOD	<LOD	<LOD	0.094	<LOD	<LOD	<LOD	<LOD	<LOD	<LOD	<LOD	<LOD	<LOD	<LOD	<LOD	<LOD	<LOD	<LOD	<LOD	<LOD	<LOD	0.043	<LOD	<LOD
	318	29	Vaginal delivery	Yes	0	No	No	No	40	Female	3670	50	35	No	9	<LOD	<LOD	<LOD	<LOD	0.401	<LOD	<LOD	0.145	<LOD	<LOD	<LOD	<LOD	<LOD	0.126	<LOD	<LOD	<LOD	<LOD	<LOD	<LOD	<LOD	<LOD	<LOD	<LOD	<LOD	<LOD	<LOD	<LOD	<LOD	<LOD	0.424	0.109	<LOD	<LOD
	319	32	Caesarean section	Yes	0	No	Yes	No	41	Male	3270	50	36	No	9	<LOD	<LOD	<LOD	<LOD	0.109	<LOD	<LOD	<LOD	<LOD	<LOD	<LOD	<LOD	<LOD	<LOD	<LOD	<LOD	<LOD	<LOD	<LOD	<LOD	<LOD	<LOD	<LOD	<LOD	<LOD	<LOD	<LOD	<LOD	<LOD	<LOD	<LOD	<LOD	<LOD	<LOD
	320	33	Caesarean section	Yes	0	No	Yes	No	41	Male	3580	53	35	No	9	<LOD	<LOD	<LOD	<LOD	0.191	<LOD	<LOD	<LOD	<LOD	<LOD	<LOD	<LOD	<LOD	0.094	<LOD	<LOD	<LOD	<LOD	<LOD	<LOD	<LOD	<LOD	<LOD	<LOD	<LOD	<LOD	<LOD	<LOD	<LOD	<LOD	0.267	<LOD	<LOD	<LOD
	321	38	Vaginal delivery	No	8	Yes	No	No	39	Female	3540	51	33	No	9	<LOD	<LOD	<LOD	<LOD	0.261	<LOD	<LOD	<LOD	<LOD	<LOD	<LOD	<LOD	<LOD	0.085	<LOD	<LOD	<LOD	<LOD	<LOD	<LOD	<LOD	<LOD	<LOD	<LOD	<LOD	<LOD	<LOD	<LOD	<LOD	<LOD	<LOD	0.052	<LOD	<LOD
	323	34	Vaginal delivery	No	0	No	No	No	41	Female	3060	49	34	No	10	0.144	<LOD	<LOD	<LOD	0.25	<LOD	<LOD	<LOD	<LOD	<LOD	<LOD	<LOD	<LOD	0.09	<LOD	<LOD	<LOD	<LOD	<LOD	<LOD	<LOD	<LOD	<LOD	<LOD	<LOD	<LOD	<LOD	<LOD	<LOD	<LOD	<LOD	<LOD	<LOD	<LOD
	325	20	Vaginal delivery	Yes	0	No	Yes	No	39	Female	2830	48	34	No	9	<LOD	<LOD	<LOD	<LOD	0.139	<LOD	<LOD	<LOD	<LOD	<LOD	<LOD	<LOD	<LOD	<LOD	<LOD	<LOD	<LOD	<LOD	<LOD	<LOD	<LOD	<LOD	<LOD	<LOD	<LOD	<LOD	<LOD	<LOD	<LOD	<LOD	<LOD	<LOD	<LOD	<LOD
	326	29	Vaginal delivery	No	0	Yes	Yes	No	40	Female	2670	46	32	No	10	<LOD	<LOD	<LOD	<LOD	0.124	<LOD	<LOD	<LOD	<LOD	<LOD	<LOD	<LOD	<LOD	<LOD	<LOD	<LOD	<LOD	<LOD	<LOD	<LOD	<LOD	<LOD	<LOD	<LOD	<LOD	<LOD	<LOD	<LOD	<LOD	<LOD	<LOD	<LOD	<LOD	<LOD
	327	37	Caesarean section	Yes	0	No	No	No	39	Male	2460	46	33	No	10	<LOD	<LOD	<LOD	<LOD	0.297	<LOD	<LOD	<LOD	<LOD	<LOD	<LOD	<LOD	<LOD	<LOD	<LOD	<LOD	<LOD	<LOD	<LOD	<LOD	<LOD	<LOD	<LOD	<LOD	<LOD	<LOD	<LOD	<LOD	<LOD	<LOD	<LOD	<LOD	<LOD	<LOD
	328	35	Caesarean section	Yes	0	No	No	No	41	Male	3240	49	35	No	8	<LOD	<LOD	<LOD	<LOD	2.327	<LOD	<LOD	<LOD	<LOD	<LOD	<LOD	<LOD	<LOD	0.081	<LOD	0.095	<LOD	<LOD	<LOD	<LOD	<LOD	<LOD	<LOD	<LOD	<LOD	<LOD	<LOD	<LOD	<LOD	<LOD	<LOD	<LOD	<LOD	<LOD
	330	37	Caesarean section	No	7	No	No	No	41	Female	3530	50	36	No	10	0.131	<LOD	<LOD	<LOD	0.528	<LOD	<LOD	<LOD	<LOD	<LOD	<LOD	<LOD	<LOD	0.091	<LOD	<LOD	<LOD	<LOD	<LOD	<LOD	<LOD	<LOD	<LOD	<LOD	<LOD	<LOD	<LOD	<LOD	<LOD	<LOD	<LOD	<LOD	<LOD	<LOD
	331	40	Caesarean section	No	0	Yes	No	No	36	Female	1820	43	31	No	9	<LOD	<LOD	<LOD	<LOD	0.089	<LOD	<LOD	0.14	<LOD	<LOD	<LOD	<LOD	<LOD	<LOD	<LOD	<LOD	<LOD	<LOD	<LOD	<LOD	<LOD	<LOD	<LOD	<LOD	<LOD	<LOD	<LOD	<LOD	<LOD	<LOD	<LOD	0.222	<LOD	<LOD
	332	26	Vaginal delivery	No	6	No	No	No	41	Male	3370	49	35	No	10	<LOD	<LOD	<LOD	<LOD	0.108	<LOD	<LOD	<LOD	<LOD	<LOD	<LOD	<LOD	<LOD	0.1	<LOD	<LOD	<LOD	<LOD	<LOD	<LOD	<LOD	<LOD	<LOD	<LOD	<LOD	<LOD	<LOD	<LOD	<LOD	<LOD	<LOD	<LOD	<LOD	<LOD
	333	40	Vaginal delivery	No	16	Yes	Yes	No	41	Female	3030	50	35	No	9	<LOD	<LOD	<LOD	<LOD	0.164	<LOD	<LOD	<LOD	<LOD	<LOD	<LOD	<LOD	<LOD	<LOD	<LOD	<LOD	<LOD	<LOD	<LOD	<LOD	<LOD	<LOD	<LOD	<LOD	<LOD	<LOD	<LOD	<LOD	<LOD	<LOD	<LOD	0.039	<LOD	<LOD
	335	25	Vaginal delivery	Yes	0	No	Yes	No	39	Female	3560	49	35	No	9	<LOD	<LOD	<LOD	<LOD	0.19	<LOD	<LOD	<LOD	<LOD	<LOD	<LOD	<LOD	<LOD	0.096	<LOD	<LOD	<LOD	<LOD	<LOD	<LOD	<LOD	<LOD	<LOD	<LOD	<LOD	<LOD	<LOD	<LOD	<LOD	<LOD	0.333	0.136	<LOD	<LOD
	336	40	Vaginal delivery	No	4	Yes	No	No	38	Female	2380	44	33	Yes	9	0.139	<LOD	<LOD	<LOD	0.14	<LOD	<LOD	<LOD	<LOD	<LOD	<LOD	<LOD	<LOD	<LOD	<LOD	<LOD	<LOD	<LOD	<LOD	<LOD	<LOD	<LOD	<LOD	<LOD	<LOD	<LOD	<LOD	<LOD	<LOD	<LOD	<LOD	<LOD	<LOD	<LOD
	337	30	Vaginal delivery	Yes	0	No	No	No	41	Male	3510	52	35	No	9	<LOD	<LOD	<LOD	<LOD	0.218	<LOD	<LOD	<LOD	<LOD	<LOD	<LOD	<LOD	<LOD	0.091	<LOD	<LOD	<LOD	<LOD	<LOD	<LOD	<LOD	<LOD	<LOD	<LOD	<LOD	<LOD	<LOD	<LOD	<LOD	<LOD	<LOD	<LOD	<LOD	<LOD
	338	28	Vaginal delivery	Yes	0	No	Yes	No	41	Male	3030	49	35	No	9	<LOD	<LOD	<LOD	<LOD	0.345	<LOD	<LOD	<LOD	<LOD	<LOD	<LOD	<LOD	<LOD	0.088	<LOD	<LOD	<LOD	<LOD	<LOD	<LOD	<LOD	<LOD	<LOD	<LOD	<LOD	<LOD	<LOD	<LOD	<LOD	<LOD	<LOD	<LOD	<LOD	<LOD
	339	36	Vaginal delivery	No	8	No	Yes	No	39	Female	3060	48	35	No	9	<LOD	<LOD	0.095	<LOD	0.096	<LOD	<LOD	<LOD	<LOD	<LOD	<LOD	<LOD	<LOD	0.07	<LOD	<LOD	<LOD	<LOD	<LOD	<LOD	<LOD	<LOD	<LOD	<LOD	<LOD	<LOD	<LOD	<LOD	<LOD	<LOD	<LOD	0.09	<LOD	<LOD
	340	29	Vaginal delivery	Yes	0	No	Yes	Yes	40	Male	3100	50	33	Yes	9	<LOD	<LOD	<LOD	<LOD	0.694	<LOD	<LOD	<LOD	<LOD	<LOD	<LOD	<LOD	<LOD	0.088	<LOD	0.107	<LOD	0.117	<LOD	<LOD	<LOD	<LOD	<LOD	<LOD	<LOD	<LOD	<LOD	<LOD	<LOD	<LOD	<LOD	0.11	<LOD	<LOD
	341	28	Vaginal delivery	Yes	0	No	No	No	40	Male	3710	52	36	No	9	<LOD	<LOD	<LOD	<LOD	0.213	<LOD	<LOD	<LOD	<LOD	<LOD	<LOD	<LOD	<LOD	0.099	<LOD	<LOD	<LOD	<LOD	<LOD	<LOD	<LOD	<LOD	<LOD	<LOD	<LOD	<LOD	<LOD	<LOD	<LOD	<LOD	<LOD	0.055	<LOD	<LOD
	342	31	Caesarean section	No	78	Yes	No	No	38	Male	3230	49	36	No	9	<LOD	<LOD	<LOD	<LOD	0.334	<LOD	<LOD	<LOD	<LOD	<LOD	<LOD	<LOD	<LOD	<LOD	<LOD	<LOD	<LOD	<LOD	<LOD	<LOD	<LOD	<LOD	<LOD	<LOD	<LOD	<LOD	<LOD	<LOD	<LOD	<LOD	<LOD	<LOD	<LOD	<LOD
	343	32	Vaginal delivery	No	4	No	No	No	41	Female	3580	50	35	No	8	<LOD	<LOD	<LOD	<LOD	<LOD	<LOD	<LOD	<LOD	<LOD	<LOD	<LOD	<LOD	<LOD	<LOD	<LOD	<LOD	<LOD	<LOD	<LOD	<LOD	<LOD	<LOD	<LOD	<LOD	<LOD	<LOD	<LOD	<LOD	<LOD	<LOD	<LOD	<LOD	<LOD	<LOD
	344	27	Vaginal delivery	No	0	Yes	No	No	41	Female	2370	47	32	No	9	0.161	<LOD	<LOD	<LOD	0.207	<LOD	<LOD	<LOD	<LOD	<LOD	<LOD	<LOD	<LOD	0.085	<LOD	<LOD	<LOD	<LOD	<LOD	<LOD	<LOD	<LOD	<LOD	<LOD	<LOD	<LOD	<LOD	<LOD	<LOD	<LOD	<LOD	<LOD	<LOD	<LOD
	346	34	Vaginal delivery	No	23	Yes	No	No	40	Male	3450	51	34	No	9	<LOD	<LOD	<LOD	<LOD	0.167	<LOD	<LOD	<LOD	<LOD	<LOD	<LOD	<LOD	<LOD	0.089	<LOD	<LOD	<LOD	<LOD	<LOD	<LOD	<LOD	<LOD	<LOD	<LOD	<LOD	<LOD	<LOD	<LOD	<LOD	<LOD	<LOD	<LOD	<LOD	<LOD
	347	26	Vaginal delivery	Yes	0	No	Yes	No	41	Female	3450	51	34	No	9	<LOD	<LOD	<LOD	<LOD	0.206	<LOD	<LOD	<LOD	<LOD	<LOD	<LOD	<LOD	<LOD	0.116	<LOD	<LOD	<LOD	<LOD	<LOD	<LOD	<LOD	<LOD	<LOD	<LOD	<LOD	<LOD	<LOD	<LOD	<LOD	<LOD	<LOD	0.17	<LOD	<LOD
	350	41	Caesarean section	No	7	Yes	Yes	No	38	Male	2540	48	33	No	10	<LOD	<LOD	<LOD	<LOD	0.279	<LOD	<LOD	<LOD	<LOD	<LOD	<LOD	<LOD	<LOD	<LOD	<LOD	<LOD	<LOD	<LOD	<LOD	<LOD	<LOD	<LOD	<LOD	<LOD	<LOD	<LOD	<LOD	<LOD	<LOD	<LOD	<LOD	0.111	<LOD	<LOD
	351	35	Vaginal delivery	No	0	Yes	No	No	40	Male	2980	50	34	No	10	<LOD	<LOD	<LOD	<LOD	0.575	<LOD	<LOD	<LOD	<LOD	<LOD	<LOD	<LOD	<LOD	<LOD	<LOD	<LOD	<LOD	<LOD	<LOD	<LOD	<LOD	<LOD	<LOD	<LOD	<LOD	<LOD	<LOD	<LOD	<LOD	<LOD	<LOD	<LOD	<LOD	<LOD
	352	31	Vaginal delivery	No	24	Yes	No	No	41	Female	3080	47	33	No	9	<LOD	<LOD	<LOD	<LOD	0.152	<LOD	<LOD	<LOD	<LOD	<LOD	<LOD	<LOD	<LOD	0.146	<LOD	<LOD	<LOD	<LOD	<LOD	<LOD	<LOD	<LOD	<LOD	<LOD	<LOD	<LOD	<LOD	<LOD	<LOD	<LOD	<LOD	0.032	<LOD	<LOD
	353	35	Vaginal delivery	No	12	No	No	No	40	Female	2990	48	33	No	8	<LOD	<LOD	<LOD	<LOD	0.154	<LOD	<LOD	<LOD	<LOD	<LOD	<LOD	<LOD	<LOD	<LOD	<LOD	<LOD	<LOD	<LOD	<LOD	<LOD	<LOD	<LOD	<LOD	<LOD	<LOD	<LOD	<LOD	<LOD	<LOD	<LOD	<LOD	<LOD	<LOD	<LOD
	354	19	Vaginal delivery	Yes	0	No	No	No	39	Female	3220	50	34	No	9	<LOD	<LOD	<LOD	<LOD	0.144	<LOD	<LOD	<LOD	<LOD	<LOD	<LOD	<LOD	<LOD	<LOD	<LOD	<LOD	<LOD	<LOD	<LOD	<LOD	<LOD	<LOD	<LOD	<LOD	<LOD	<LOD	<LOD	<LOD	<LOD	<LOD	<LOD	0.099	<LOD	<LOD
	355	34	Caesarean section	No	7	No	Yes	No	39	Male	3700	50	35	No	9	<LOD	<LOD	<LOD	<LOD	0.252	<LOD	<LOD	<LOD	<LOD	<LOD	<LOD	<LOD	<LOD	<LOD	<LOD	<LOD	<LOD	<LOD	<LOD	<LOD	<LOD	<LOD	<LOD	<LOD	<LOD	<LOD	<LOD	<LOD	<LOD	<LOD	<LOD	<LOD	<LOD	<LOD
	357	32	Caesarean section	No	6	No	Yes	No	40	Female	3930	50	35	Yes	9	<LOD	<LOD	<LOD	<LOD	0.331	<LOD	<LOD	<LOD	<LOD	<LOD	<LOD	<LOD	<LOD	<LOD	<LOD	<LOD	<LOD	<LOD	<LOD	<LOD	<LOD	<LOD	<LOD	<LOD	<LOD	<LOD	<LOD	<LOD	<LOD	<LOD	<LOD	<LOD	<LOD	<LOD
	358	32	Vaginal delivery	Yes	0	No	Yes	No	41	Female	2760	48	34	No	10	<LOD	<LOD	<LOD	<LOD	0.497	<LOD	<LOD	<LOD	<LOD	<LOD	<LOD	<LOD	<LOD	<LOD	<LOD	<LOD	<LOD	<LOD	<LOD	<LOD	<LOD	<LOD	<LOD	<LOD	<LOD	<LOD	<LOD	<LOD	<LOD	<LOD	<LOD	0.109	<LOD	<LOD
	359	39	Vaginal delivery	Yes	0	No	No	No	40	Male	3140	52	34	No	9	0.131	<LOD	<LOD	<LOD	0.454	<LOD	<LOD	<LOD	<LOD	<LOD	<LOD	<LOD	<LOD	0.103	<LOD	<LOD	<LOD	<LOD	<LOD	<LOD	<LOD	<LOD	<LOD	<LOD	<LOD	<LOD	<LOD	<LOD	<LOD	<LOD	<LOD	0.11	<LOD	<LOD
	360	38	Vaginal delivery	No	9	No	No	No	38	Male	3330	50	34	No	9	<LOD	<LOD	<LOD	<LOD	0.246	<LOD	<LOD	<LOD	<LOD	<LOD	<LOD	<LOD	<LOD	0.105	<LOD	<LOD	<LOD	<LOD	0.084	<LOD	<LOD	<LOD	<LOD	<LOD	<LOD	<LOD	<LOD	<LOD	<LOD	<LOD	<LOD	0.107	<LOD	<LOD
	362	28	Vaginal delivery	No	18	Yes	No	No	42	Male	5050	54	36	Yes	9	<LOD	<LOD	<LOD	<LOD	1.031	<LOD	<LOD	<LOD	<LOD	<LOD	<LOD	<LOD	<LOD	0.063	<LOD	<LOD	<LOD	<LOD	<LOD	<LOD	<LOD	<LOD	<LOD	<LOD	<LOD	<LOD	<LOD	<LOD	<LOD	<LOD	<LOD	0.133	<LOD	<LOD
	363	41	Caesarean section	Yes	0	No	No	No	41	Female	2900	47	34	No	9	<LOD	<LOD	<LOD	<LOD	1.254	<LOD	<LOD	<LOD	<LOD	<LOD	<LOD	<LOD	<LOD	0.17	<LOD	0.228	<LOD	0.244	<LOD	<LOD	<LOD	<LOD	<LOD	<LOD	<LOD	<LOD	<LOD	<LOD	<LOD	<LOD	<LOD	0.258	<LOD	0.844
	365	32	Caesarean section	No	4	No	No	No	38	Male	3720	49	35	No	9	<LOD	<LOD	<LOD	<LOD	0.133	<LOD	<LOD	<LOD	<LOD	<LOD	<LOD	<LOD	<LOD	0.091	<LOD	<LOD	<LOD	<LOD	<LOD	<LOD	<LOD	<LOD	<LOD	<LOD	<LOD	<LOD	<LOD	<LOD	<LOD	<LOD	<LOD	<LOD	<LOD	<LOD
	366	33	Caesarean section	No	1	No	No	No	39	Male	3870	52	36	No	9	<LOD	<LOD	<LOD	<LOD	0.144	<LOD	<LOD	<LOD	<LOD	<LOD	<LOD	<LOD	<LOD	0.072	<LOD	<LOD	<LOD	<LOD	<LOD	<LOD	<LOD	<LOD	<LOD	<LOD	<LOD	<LOD	<LOD	<LOD	<LOD	<LOD	<LOD	<LOD	<LOD	<LOD
	368	31	Vaginal delivery	Yes	0	No	Yes	No	40	Female	3290	50	33	No	9	<LOD	<LOD	<LOD	<LOD	0.166	<LOD	<LOD	<LOD	<LOD	<LOD	<LOD	<LOD	<LOD	<LOD	<LOD	<LOD	<LOD	<LOD	<LOD	<LOD	<LOD	<LOD	<LOD	<LOD	<LOD	<LOD	<LOD	<LOD	<LOD	<LOD	<LOD	<LOD	<LOD	<LOD
	369	26	Vaginal delivery	No	0	Yes	Yes	No	39	Male	4050	50	35	Yes	9	<LOD	<LOD	<LOD	<LOD	0.202	<LOD	<LOD	<LOD	<LOD	<LOD	<LOD	<LOD	<LOD	<LOD	<LOD	<LOD	<LOD	<LOD	<LOD	<LOD	<LOD	<LOD	<LOD	<LOD	<LOD	<LOD	<LOD	<LOD	<LOD	<LOD	<LOD	0.309	<LOD	<LOD
	370	24	Vaginal delivery	No	6	Yes	No	Yes	40	Female	2970	49	37	No	9	<LOD	<LOD	<LOD	<LOD	0.95	<LOD	<LOD	<LOD	<LOD	<LOD	<LOD	<LOD	<LOD	0.093	<LOD	<LOD	<LOD	<LOD	<LOD	<LOD	<LOD	<LOD	<LOD	<LOD	<LOD	<LOD	<LOD	<LOD	<LOD	<LOD	<LOD	0.193	<LOD	<LOD
	371	25	Vaginal delivery	Yes	0	No	No	Yes	41	Male	3570	51	34	No	10	0.154	<LOD	<LOD	<LOD	0.222	<LOD	<LOD	<LOD	<LOD	<LOD	<LOD	<LOD	<LOD	0.1	<LOD	<LOD	<LOD	<LOD	<LOD	<LOD	<LOD	<LOD	<LOD	<LOD	<LOD	<LOD	<LOD	<LOD	<LOD	<LOD	<LOD	<LOD	<LOD	<LOD
	372	41	Vaginal delivery	No	12	Yes	Yes	No	42	Male	3760	52	36	No	8	<LOD	<LOD	<LOD	<LOD	0.174	<LOD	<LOD	<LOD	<LOD	<LOD	<LOD	<LOD	<LOD	0.097	<LOD	<LOD	<LOD	<LOD	<LOD	<LOD	<LOD	<LOD	<LOD	<LOD	<LOD	<LOD	<LOD	<LOD	<LOD	<LOD	<LOD	<LOD	<LOD	<LOD
	374	27	Vaginal delivery	No	3	No	No	No	41	Female	3600	50	34	No	9	<LOD	<LOD	<LOD	<LOD	0.233	<LOD	<LOD	<LOD	<LOD	<LOD	<LOD	<LOD	<LOD	0.106	<LOD	<LOD	<LOD	<LOD	<LOD	<LOD	<LOD	<LOD	<LOD	<LOD	<LOD	<LOD	<LOD	<LOD	<LOD	<LOD	<LOD	<LOD	<LOD	<LOD
	375	40	Vaginal delivery	No	9	No	No	No	39	Female	3280	49	35	Yes	9	<LOD	<LOD	<LOD	<LOD	0.165	<LOD	<LOD	<LOD	<LOD	<LOD	<LOD	<LOD	<LOD	0.118	<LOD	<LOD	<LOD	<LOD	<LOD	<LOD	<LOD	<LOD	<LOD	<LOD	<LOD	<LOD	<LOD	<LOD	<LOD	<LOD	0.44	0.132	<LOD	<LOD
	376	34	Vaginal delivery	No	36	No	Yes	No	37	Male	2980	49	34	Yes	9	<LOD	<LOD	<LOD	<LOD	0.132	<LOD	1.027	<LOD	<LOD	<LOD	<LOD	<LOD	<LOD	0.076	<LOD	<LOD	<LOD	<LOD	<LOD	<LOD	<LOD	<LOD	<LOD	<LOD	<LOD	<LOD	<LOD	<LOD	<LOD	<LOD	<LOD	0.125	<LOD	<LOD
	377	34	Vaginal delivery	Yes	0	No	No	No	40	Female	2870	46	34	No	9	<LOD	<LOD	<LOD	<LOD	0.275	<LOD	<LOD	<LOD	<LOD	<LOD	<LOD	<LOD	<LOD	0.11	<LOD	<LOD	<LOD	<LOD	<LOD	<LOD	<LOD	<LOD	<LOD	<LOD	<LOD	<LOD	<LOD	<LOD	<LOD	<LOD	0.368	0.036	<LOD	<LOD
	380	34	Vaginal delivery	No	5	No	No	No	40	Male	3880	53	36	No	10	<LOD	<LOD	<LOD	<LOD	0.219	<LOD	<LOD	<LOD	<LOD	<LOD	<LOD	<LOD	<LOD	0.101	<LOD	<LOD	<LOD	<LOD	<LOD	<LOD	<LOD	<LOD	<LOD	<LOD	<LOD	<LOD	<LOD	<LOD	<LOD	<LOD	<LOD	0.193	<LOD	<LOD
	381	33	Vaginal delivery	No	4	No	No	No	39	Female	3030	49	34	No	9	<LOD	<LOD	<LOD	<LOD	0.197	<LOD	<LOD	<LOD	<LOD	<LOD	<LOD	<LOD	<LOD	0.086	<LOD	<LOD	<LOD	<LOD	<LOD	<LOD	<LOD	<LOD	<LOD	<LOD	<LOD	<LOD	<LOD	<LOD	<LOD	<LOD	<LOD	<LOD	<LOD	<LOD
	383	29	Vaginal delivery	No	0	Yes	No	No	41	Female	3760	51	36	No	9	<LOD	<LOD	<LOD	<LOD	0.178	<LOD	<LOD	<LOD	<LOD	<LOD	<LOD	<LOD	<LOD	0.083	<LOD	<LOD	<LOD	<LOD	<LOD	<LOD	<LOD	<LOD	<LOD	<LOD	<LOD	<LOD	<LOD	<LOD	<LOD	<LOD	<LOD	<LOD	<LOD	<LOD
	384	34	Vaginal delivery	Yes	0	No	No	No	39	Female	2730	48	33	Yes	9	<LOD	<LOD	<LOD	<LOD	0.209	<LOD	<LOD	<LOD	<LOD	<LOD	<LOD	<LOD	<LOD	0.093	<LOD	<LOD	<LOD	<LOD	<LOD	<LOD	<LOD	<LOD	<LOD	<LOD	<LOD	<LOD	<LOD	<LOD	<LOD	<LOD	0.283	0.207	<LOD	<LOD
	387	29	Vaginal delivery	Yes	0	No	No	No	39	Female	3090	48	34	No	9	<LOD	<LOD	<LOD	<LOD	2.712	<LOD	<LOD	0.587	<LOD	<LOD	<LOD	<LOD	<LOD	0.242	<LOD	<LOD	<LOD	<LOD	<LOD	<LOD	<LOD	<LOD	<LOD	<LOD	<LOD	<LOD	<LOD	<LOD	<LOD	<LOD	0.95	0.675	<LOD	5.877
	388	27	Vaginal delivery	No	1	No	Yes	No	41	Male	3820	52	37	No	9	<LOD	<LOD	<LOD	<LOD	0.334	<LOD	<LOD	<LOD	<LOD	<LOD	<LOD	<LOD	<LOD	0.093	<LOD	<LOD	<LOD	<LOD	<LOD	<LOD	<LOD	<LOD	<LOD	<LOD	<LOD	<LOD	<LOD	<LOD	<LOD	<LOD	0.256	<LOD	<LOD	<LOD
	389	34	Caesarean section	No	18	No	Yes	No	36	Female	1680	41	28	No	9	<LOD	<LOD	<LOD	<LOD	0.127	<LOD	<LOD	<LOD	<LOD	<LOD	<LOD	<LOD	<LOD	0.088	<LOD	<LOD	<LOD	<LOD	<LOD	<LOD	<LOD	<LOD	<LOD	<LOD	<LOD	<LOD	<LOD	<LOD	<LOD	<LOD	<LOD	<LOD	<LOD	<LOD
	390	30	Vaginal delivery	No	4	No	No	No	40	Female	3480	51	33	No	9	<LOD	<LOD	<LOD	<LOD	0.267	<LOD	<LOD	<LOD	<LOD	<LOD	<LOD	<LOD	<LOD	<LOD	<LOD	0.103	<LOD	0.112	<LOD	<LOD	<LOD	<LOD	<LOD	<LOD	<LOD	<LOD	<LOD	<LOD	<LOD	<LOD	<LOD	<LOD	<LOD	<LOD
	391	37	Vaginal delivery	Yes	0	No	No	No	41	Male	3110	52	36	No	8	<LOD	<LOD	<LOD	<LOD	0.142	<LOD	<LOD	<LOD	<LOD	<LOD	<LOD	<LOD	<LOD	0.089	<LOD	<LOD	<LOD	<LOD	<LOD	<LOD	<LOD	<LOD	<LOD	<LOD	<LOD	<LOD	<LOD	<LOD	<LOD	<LOD	<LOD	<LOD	<LOD	<LOD
	392	30	Vaginal delivery	No	8	No	No	No	41	Female	3740	49	35	No	9	<LOD	<LOD	<LOD	<LOD	0.355	<LOD	<LOD	<LOD	<LOD	<LOD	<LOD	<LOD	<LOD	0.085	<LOD	<LOD	<LOD	<LOD	<LOD	<LOD	<LOD	<LOD	<LOD	<LOD	<LOD	<LOD	<LOD	<LOD	<LOD	<LOD	<LOD	<LOD	<LOD	<LOD
	393	22	Vaginal delivery	No	0	Yes	No	No	39	Female	3210	49	33	No	9	<LOD	<LOD	<LOD	<LOD	0.125	<LOD	<LOD	<LOD	<LOD	<LOD	<LOD	<LOD	<LOD	0.087	<LOD	<LOD	<LOD	<LOD	<LOD	<LOD	<LOD	<LOD	<LOD	<LOD	<LOD	<LOD	<LOD	<LOD	<LOD	<LOD	<LOD	<LOD	<LOD	<LOD
	394	22	Vaginal delivery	Yes	0	No	No	No	41	Male	3860	52	36	No	9	<LOD	<LOD	<LOD	<LOD	0.123	<LOD	<LOD	<LOD	<LOD	<LOD	<LOD	<LOD	<LOD	0.087	<LOD	<LOD	<LOD	<LOD	<LOD	<LOD	<LOD	<LOD	<LOD	<LOD	<LOD	<LOD	<LOD	<LOD	<LOD	<LOD	<LOD	<LOD	<LOD	<LOD
	395	23	Vaginal delivery	No	0	Yes	No	No	40	Male	4250	54	35	No	9	<LOD	<LOD	<LOD	<LOD	0.62	<LOD	<LOD	<LOD	<LOD	<LOD	<LOD	<LOD	<LOD	0.095	<LOD	<LOD	<LOD	<LOD	<LOD	<LOD	<LOD	<LOD	<LOD	<LOD	<LOD	<LOD	<LOD	<LOD	<LOD	<LOD	<LOD	<LOD	<LOD	<LOD
	396	37	Vaginal delivery	No	24	No	No	No	40	Male	3450	51	35	No	9	<LOD	<LOD	<LOD	<LOD	0.517	<LOD	<LOD	<LOD	<LOD	<LOD	<LOD	<LOD	<LOD	0.086	<LOD	<LOD	<LOD	<LOD	<LOD	<LOD	<LOD	<LOD	<LOD	<LOD	<LOD	<LOD	<LOD	<LOD	<LOD	<LOD	<LOD	0.211	<LOD	<LOD
	398	42	Vaginal delivery	Yes	0	No	No	Yes	41	Male	3630	53	35	No	9	<LOD	<LOD	<LOD	<LOD	0.19	<LOD	<LOD	<LOD	<LOD	<LOD	<LOD	<LOD	<LOD	0.08	<LOD	<LOD	<LOD	<LOD	<LOD	<LOD	<LOD	<LOD	<LOD	<LOD	<LOD	<LOD	<LOD	<LOD	<LOD	0.338	<LOD	<LOD	<LOD	<LOD
	399	32	Vaginal delivery	Yes	0	No	Yes	No	40	Female	3230	47	34	No	9	<LOD	<LOD	<LOD	<LOD	0.08	<LOD	<LOD	<LOD	<LOD	<LOD	<LOD	<LOD	<LOD	<LOD	<LOD	<LOD	<LOD	<LOD	<LOD	<LOD	<LOD	<LOD	<LOD	<LOD	<LOD	<LOD	<LOD	<LOD	<LOD	<LOD	<LOD	<LOD	<LOD	<LOD
	400	40	Vaginal delivery	Yes	0	No	Yes	No	40	Female	3200	49	34	No	10	<LOD	<LOD	<LOD	<LOD	0.06	<LOD	<LOD	<LOD	<LOD	<LOD	<LOD	<LOD	<LOD	0.02	<LOD	<LOD	<LOD	<LOD	<LOD	<LOD	<LOD	<LOD	<LOD	<LOD	<LOD	<LOD	<LOD	<LOD	<LOD	<LOD	<LOD	<LOD	<LOD	<LOD
	401	28	Vaginal delivery	Yes	0	No	No	No	39	Male	3260	50	35	No	9	<LOD	<LOD	<LOD	<LOD	0.33	<LOD	<LOD	<LOD	<LOD	<LOD	<LOD	<LOD	<LOD	0.03	<LOD	<LOD	<LOD	<LOD	<LOD	<LOD	<LOD	<LOD	<LOD	<LOD	<LOD	<LOD	<LOD	<LOD	<LOD	<LOD	<LOD	<LOD	<LOD	<LOD
	402	32	Caesarean section	No	0	Yes	Yes	No	39	Female	3180	49	35	No	9	<LOD	<LOD	<LOD	<LOD	0.08	<LOD	<LOD	<LOD	<LOD	<LOD	<LOD	<LOD	<LOD	0.02	<LOD	<LOD	<LOD	<LOD	<LOD	<LOD	<LOD	<LOD	<LOD	<LOD	<LOD	<LOD	<LOD	<LOD	<LOD	<LOD	<LOD	<LOD	<LOD	<LOD
	403	38	Caesarean section	No	0	No	No	No	40	Female	3430	48	35	Yes	9	<LOD	<LOD	<LOD	<LOD	0.11	0.01	<LOD	<LOD	<LOD	<LOD	<LOD	<LOD	<LOD	0.03	<LOD	<LOD	<LOD	<LOD	<LOD	<LOD	<LOD	<LOD	<LOD	<LOD	<LOD	<LOD	<LOD	<LOD	<LOD	<LOD	<LOD	<LOD	<LOD	<LOD
	404	25	Vaginal delivery	Yes	0	No	No	No	36	Male	2520	47	32	No	9	<LOD	<LOD	<LOD	<LOD	0.07	0.01	<LOD	<LOD	<LOD	<LOD	<LOD	<LOD	<LOD	0.02	<LOD	<LOD	<LOD	<LOD	<LOD	<LOD	<LOD	<LOD	<LOD	<LOD	<LOD	<LOD	<LOD	<LOD	<LOD	<LOD	<LOD	<LOD	<LOD	<LOD
	405	38	Vaginal delivery	Yes	0	No	No	No	40	Male	3510	50	34	No	8	<LOD	<LOD	<LOD	<LOD	0.12	0.01	<LOD	<LOD	<LOD	<LOD	<LOD	<LOD	<LOD	<LOD	<LOD	<LOD	<LOD	<LOD	<LOD	<LOD	<LOD	<LOD	<LOD	<LOD	<LOD	<LOD	<LOD	<LOD	<LOD	<LOD	<LOD	<LOD	<LOD	<LOD
	406	21	Caesarean section	Yes	0	No	Yes	No	42	Female	2610	49	33	No	10	<LOD	<LOD	<LOD	<LOD	0.01	<LOD	<LOD	<LOD	<LOD	<LOD	<LOD	<LOD	<LOD	<LOD	<LOD	<LOD	<LOD	<LOD	<LOD	<LOD	<LOD	<LOD	<LOD	<LOD	<LOD	<LOD	<LOD	<LOD	<LOD	<LOD	<LOD	<LOD	<LOD	<LOD
	409	34	Vaginal delivery	No	0	Yes	No	No	42	Male	3690	53	35	No	7	<LOD	<LOD	<LOD	<LOD	0.18	<LOD	<LOD	<LOD	<LOD	<LOD	<LOD	<LOD	<LOD	<LOD	<LOD	<LOD	<LOD	<LOD	<LOD	<LOD	<LOD	<LOD	<LOD	<LOD	<LOD	<LOD	<LOD	<LOD	<LOD	<LOD	<LOD	<LOD	<LOD	<LOD
	410	36	Vaginal delivery	No	18	No	No	No	41	Female	3490	50	35	No	10	<LOD	<LOD	<LOD	<LOD	0.19	<LOD	<LOD	0.01	<LOD	<LOD	<LOD	<LOD	<LOD	0.03	<LOD	<LOD	<LOD	<LOD	<LOD	<LOD	<LOD	<LOD	<LOD	<LOD	<LOD	<LOD	<LOD	<LOD	<LOD	<LOD	0.45	<LOD	<LOD	0.604
	411	33	Vaginal delivery	No	1	No	No	No	40	Female	2720	46	32	Yes	9	<LOD	<LOD	<LOD	<LOD	0.07	<LOD	<LOD	<LOD	<LOD	<LOD	<LOD	<LOD	<LOD	0.02	<LOD	<LOD	<LOD	<LOD	<LOD	<LOD	<LOD	<LOD	<LOD	<LOD	<LOD	<LOD	<LOD	<LOD	<LOD	<LOD	<LOD	<LOD	<LOD	<LOD
	412	39	Vaginal delivery	No	5	No	Yes	Yes	39	Female	3070	49	34	No	9	0.06	<LOD	<LOD	<LOD	0.35	0.02	<LOD	0.04	<LOD	<LOD	<LOD	<LOD	<LOD	0.08	<LOD	<LOD	<LOD	<LOD	<LOD	<LOD	<LOD	<LOD	<LOD	<LOD	<LOD	<LOD	<LOD	<LOD	<LOD	<LOD	0.202	<LOD	<LOD	0.155
	415	26	Vaginal delivery	No	0	No	No	Yes	37	Male	2150	45	32	No	9	<LOD	<LOD	<LOD	<LOD	0.04	<LOD	<LOD	0.04	<LOD	<LOD	<LOD	<LOD	<LOD	0.01	<LOD	<LOD	<LOD	<LOD	<LOD	<LOD	<LOD	<LOD	<LOD	<LOD	<LOD	<LOD	<LOD	<LOD	<LOD	<LOD	0.186	<LOD	<LOD	<LOD
	417	37	Caesarean section	No	1	Yes	Yes	No	38	Male	2860	47	34	No	9	<LOD	<LOD	<LOD	<LOD	0.08	<LOD	<LOD	<LOD	<LOD	<LOD	<LOD	<LOD	<LOD	<LOD	<LOD	<LOD	<LOD	<LOD	<LOD	<LOD	<LOD	<LOD	<LOD	<LOD	<LOD	<LOD	<LOD	<LOD	<LOD	<LOD	0.227	<LOD	<LOD	<LOD
	419	34	Vaginal delivery	No	78	No	No	No	42	Male	3970	52	37	No	10	<LOD	<LOD	<LOD	<LOD	0.02	<LOD	<LOD	<LOD	<LOD	<LOD	<LOD	<LOD	<LOD	0.02	<LOD	<LOD	<LOD	<LOD	<LOD	<LOD	<LOD	<LOD	<LOD	<LOD	<LOD	<LOD	<LOD	<LOD	<LOD	<LOD	0.136	<LOD	<LOD	<LOD
	422	31	Vaginal delivery	No	0	Yes	No	No	41	Female	3790	51	35	No	9	<LOD	<LOD	<LOD	<LOD	1.08	<LOD	<LOD	<LOD	<LOD	<LOD	<LOD	<LOD	<LOD	0.04	<LOD	<LOD	<LOD	<LOD	<LOD	<LOD	<LOD	<LOD	<LOD	<LOD	<LOD	<LOD	<LOD	<LOD	<LOD	<LOD	<LOD	<LOD	<LOD	<LOD
	423	28	Vaginal delivery	No	4	No	No	No	40	Female	3410	50	35	Yes	9	<LOD	<LOD	<LOD	<LOD	0.05	0.03	<LOD	0.01	<LOD	<LOD	<LOD	<LOD	<LOD	<LOD	<LOD	<LOD	<LOD	<LOD	<LOD	<LOD	<LOD	<LOD	<LOD	<LOD	<LOD	<LOD	<LOD	<LOD	<LOD	<LOD	<LOD	<LOD	<LOD	<LOD
	424	35	Vaginal delivery	No	0	Yes	Yes	Yes	40	Female	2980	47	33	No	9	<LOD	<LOD	<LOD	<LOD	0.15	0.01	<LOD	0.01	<LOD	<LOD	<LOD	<LOD	<LOD	<LOD	<LOD	<LOD	<LOD	<LOD	<LOD	<LOD	<LOD	<LOD	<LOD	<LOD	<LOD	<LOD	<LOD	<LOD	<LOD	<LOD	<LOD	0.04	<LOD	<LOD
	425	31	Vaginal delivery	No	0	Yes	No	No	41	Male	3620	52	37	No	9	<LOD	<LOD	<LOD	<LOD	0.32	<LOD	<LOD	<LOD	<LOD	<LOD	<LOD	<LOD	<LOD	0.03	<LOD	<LOD	<LOD	<LOD	<LOD	<LOD	<LOD	<LOD	<LOD	<LOD	<LOD	<LOD	<LOD	<LOD	<LOD	<LOD	0.194	<LOD	<LOD	<LOD
	426	28	Vaginal delivery	Yes	0	No	No	No	41	Female	3250	49	33	No	9	<LOD	<LOD	<LOD	<LOD	0.07	<LOD	<LOD	<LOD	<LOD	<LOD	<LOD	<LOD	<LOD	<LOD	<LOD	<LOD	<LOD	<LOD	<LOD	<LOD	<LOD	<LOD	<LOD	<LOD	<LOD	<LOD	<LOD	<LOD	<LOD	<LOD	<LOD	0.086	<LOD	<LOD
	427	26	Caesarean section	Yes	0	No	Yes	No	41	Male	3720	50	37	No	8	<LOD	<LOD	<LOD	<LOD	0.12	<LOD	<LOD	<LOD	<LOD	<LOD	<LOD	<LOD	<LOD	<LOD	<LOD	<LOD	<LOD	<LOD	<LOD	<LOD	<LOD	<LOD	<LOD	<LOD	<LOD	<LOD	<LOD	<LOD	<LOD	<LOD	<LOD	<LOD	<LOD	<LOD
	428	32	Vaginal delivery	Yes	0	No	No	No	38	Male	3010	46	34	No	9	<LOD	<LOD	<LOD	<LOD	0.13	<LOD	<LOD	<LOD	<LOD	<LOD	<LOD	<LOD	<LOD	0.03	<LOD	<LOD	<LOD	<LOD	<LOD	<LOD	<LOD	<LOD	<LOD	<LOD	<LOD	<LOD	<LOD	<LOD	<LOD	<LOD	0.195	<LOD	<LOD	<LOD
	429	25	Caesarean section	No	0	Yes	Yes	No	41	Male	3860	51	32	No	9	<LOD	<LOD	<LOD	<LOD	0.12	<LOD	<LOD	<LOD	<LOD	<LOD	<LOD	<LOD	<LOD	<LOD	<LOD	<LOD	<LOD	<LOD	<LOD	<LOD	<LOD	<LOD	<LOD	<LOD	<LOD	<LOD	<LOD	<LOD	<LOD	<LOD	0.18	<LOD	<LOD	<LOD
	430	38	Vaginal delivery	No	0	Yes	No	No	41	Female	3400	53	34	No	9	<LOD	<LOD	<LOD	<LOD	0.1	<LOD	<LOD	<LOD	<LOD	<LOD	<LOD	<LOD	<LOD	<LOD	<LOD	<LOD	<LOD	<LOD	<LOD	<LOD	<LOD	<LOD	<LOD	<LOD	<LOD	<LOD	<LOD	<LOD	<LOD	<LOD	<LOD	<LOD	<LOD	<LOD
	431	30	Vaginal delivery	Yes	0	No	Yes	No	41	Male	3460	49	34	No	6	<LOD	<LOD	<LOD	<LOD	0.05	<LOD	<LOD	<LOD	<LOD	<LOD	<LOD	<LOD	<LOD	0.03	<LOD	<LOD	<LOD	<LOD	<LOD	<LOD	<LOD	<LOD	<LOD	<LOD	<LOD	<LOD	<LOD	<LOD	<LOD	<LOD	<LOD	<LOD	<LOD	<LOD
	432	27	Caesarean section	No	2	No	No	No	38	Male	2770	47	34	No	9	<LOD	<LOD	<LOD	<LOD	0.05	<LOD	<LOD	<LOD	<LOD	<LOD	0.02	<LOD	<LOD	0.01	<LOD	<LOD	<LOD	<LOD	<LOD	<LOD	<LOD	<LOD	<LOD	<LOD	<LOD	<LOD	<LOD	<LOD	<LOD	<LOD	<LOD	<LOD	<LOD	<LOD
	433	30	Vaginal delivery	No	0	Yes	No	No	38	Female	2970	47	33	Yes	9	<LOD	<LOD	<LOD	<LOD	1.32	<LOD	<LOD	<LOD	<LOD	<LOD	<LOD	<LOD	<LOD	<LOD	<LOD	<LOD	<LOD	<LOD	<LOD	<LOD	<LOD	<LOD	<LOD	<LOD	<LOD	<LOD	<LOD	<LOD	<LOD	<LOD	<LOD	<LOD	<LOD	<LOD
	434	29	Caesarean section	Yes	0	No	No	No	40	Female	3300	49	35	No	9	<LOD	<LOD	<LOD	<LOD	0.02	<LOD	<LOD	<LOD	<LOD	<LOD	<LOD	<LOD	<LOD	0.02	<LOD	<LOD	<LOD	<LOD	<LOD	<LOD	<LOD	<LOD	<LOD	<LOD	<LOD	<LOD	<LOD	<LOD	<LOD	<LOD	<LOD	<LOD	<LOD	<LOD
	435	36	Vaginal delivery	No	12	No	No	No	40	Female	3590	48	34	Yes	9	<LOD	<LOD	<LOD	<LOD	0.18	0.01	<LOD	<LOD	<LOD	<LOD	<LOD	<LOD	<LOD	<LOD	<LOD	<LOD	<LOD	<LOD	<LOD	<LOD	<LOD	<LOD	<LOD	<LOD	<LOD	<LOD	<LOD	<LOD	<LOD	<LOD	<LOD	<LOD	<LOD	<LOD
	436	34	Vaginal delivery	No	18	Yes	No	Yes	39	Female	2870	47	33	No	9	<LOD	<LOD	<LOD	<LOD	0.2	<LOD	<LOD	<LOD	<LOD	<LOD	<LOD	<LOD	<LOD	<LOD	<LOD	<LOD	<LOD	<LOD	<LOD	<LOD	<LOD	<LOD	<LOD	<LOD	<LOD	<LOD	<LOD	<LOD	<LOD	<LOD	<LOD	<LOD	<LOD	<LOD
	437	38	Vaginal delivery	Yes	0	No	Yes	No	39	Male	2640	48	33	No	9	<LOD	<LOD	<LOD	<LOD	0.84	0.04	<LOD	<LOD	<LOD	<LOD	<LOD	<LOD	<LOD	0.02	<LOD	<LOD	<LOD	<LOD	<LOD	<LOD	<LOD	<LOD	<LOD	<LOD	<LOD	<LOD	<LOD	<LOD	<LOD	<LOD	<LOD	<LOD	<LOD	<LOD
	438	37	Vaginal delivery	Yes	0	No	No	No	41	Female	3190	49	32	No	10	<LOD	<LOD	<LOD	<LOD	0.74	<LOD	<LOD	<LOD	<LOD	<LOD	<LOD	<LOD	<LOD	0.02	<LOD	<LOD	<LOD	<LOD	<LOD	<LOD	<LOD	<LOD	<LOD	<LOD	<LOD	<LOD	<LOD	<LOD	<LOD	<LOD	<LOD	<LOD	<LOD	<LOD
	439	25	Vaginal delivery	No	0	Yes	No	Yes	38	Male	3540	51	36	No	9	<LOD	<LOD	<LOD	<LOD	0.03	<LOD	<LOD	<LOD	<LOD	<LOD	<LOD	<LOD	<LOD	<LOD	<LOD	<LOD	<LOD	<LOD	<LOD	<LOD	<LOD	<LOD	<LOD	<LOD	<LOD	<LOD	<LOD	<LOD	<LOD	<LOD	<LOD	<LOD	<LOD	<LOD
	440	30	Vaginal delivery	No	2	No	Yes	No	38	Female	3100	49	33	No	9	<LOD	<LOD	<LOD	<LOD	0.02	<LOD	<LOD	<LOD	<LOD	<LOD	<LOD	<LOD	<LOD	<LOD	<LOD	<LOD	<LOD	<LOD	<LOD	<LOD	<LOD	<LOD	<LOD	<LOD	<LOD	<LOD	<LOD	<LOD	<LOD	<LOD	<LOD	<LOD	<LOD	<LOD
	442	37	Vaginal delivery	No	34	Yes	No	No	38	Male	3180	49	34	No	9	<LOD	<LOD	<LOD	<LOD	0.11	0.01	<LOD	<LOD	<LOD	<LOD	<LOD	<LOD	<LOD	0.03	<LOD	<LOD	<LOD	<LOD	<LOD	<LOD	<LOD	<LOD	<LOD	<LOD	<LOD	<LOD	<LOD	<LOD	<LOD	<LOD	<LOD	<LOD	<LOD	<LOD
	443	39	Vaginal delivery	No	7	Yes	Yes	No	39	Female	4050	50	35	No	9	<LOD	<LOD	<LOD	<LOD	0.18	<LOD	<LOD	<LOD	<LOD	<LOD	<LOD	<LOD	<LOD	0.01	<LOD	<LOD	<LOD	<LOD	<LOD	<LOD	<LOD	<LOD	<LOD	<LOD	<LOD	<LOD	<LOD	<LOD	<LOD	<LOD	<LOD	<LOD	<LOD	<LOD
	444	36	Caesarean section	No	6	No	No	No	39	Male	3780	53	34	No	8	<LOD	<LOD	<LOD	<LOD	0.26	<LOD	<LOD	<LOD	<LOD	<LOD	<LOD	<LOD	<LOD	<LOD	<LOD	<LOD	<LOD	<LOD	<LOD	<LOD	<LOD	<LOD	<LOD	<LOD	<LOD	<LOD	<LOD	<LOD	<LOD	<LOD	0.147	<LOD	<LOD	<LOD
	445	34	Caesarean section	No	7	No	No	No	39	Female	3340	50	35	No	10	<LOD	<LOD	<LOD	<LOD	0.08	<LOD	<LOD	<LOD	<LOD	<LOD	<LOD	<LOD	<LOD	0.02	<LOD	<LOD	<LOD	<LOD	<LOD	<LOD	<LOD	<LOD	<LOD	<LOD	<LOD	<LOD	<LOD	<LOD	<LOD	<LOD	<LOD	<LOD	<LOD	<LOD
	446	32	Caesarean section	Yes	0	No	Yes	Yes	41	Male	3950	53	36	No	9	<LOD	<LOD	<LOD	<LOD	0.09	<LOD	<LOD	<LOD	<LOD	<LOD	<LOD	<LOD	<LOD	0.03	<LOD	<LOD	<LOD	<LOD	<LOD	<LOD	<LOD	<LOD	<LOD	<LOD	<LOD	<LOD	<LOD	<LOD	<LOD	<LOD	<LOD	<LOD	<LOD	<LOD
	447	23	Vaginal delivery	No	0	No	No	No	41	Female	3460	49	34	No	9	<LOD	<LOD	<LOD	<LOD	0.04	0.02	<LOD	<LOD	<LOD	<LOD	<LOD	<LOD	<LOD	0.01	<LOD	<LOD	<LOD	<LOD	<LOD	<LOD	<LOD	<LOD	<LOD	<LOD	<LOD	<LOD	<LOD	<LOD	<LOD	<LOD	<LOD	<LOD	<LOD	<LOD
	448	22	Vaginal delivery	Yes	0	No	No	Yes	38	Female	3120	49	34	No	9	<LOD	<LOD	<LOD	<LOD	0.07	0.02	<LOD	<LOD	<LOD	<LOD	<LOD	<LOD	<LOD	<LOD	<LOD	<LOD	<LOD	<LOD	<LOD	<LOD	<LOD	<LOD	<LOD	<LOD	<LOD	<LOD	<LOD	<LOD	<LOD	<LOD	<LOD	<LOD	<LOD	<LOD
	449	33	Vaginal delivery	Yes	0	No	No	No	40	Female	3770	51	35	No	9	<LOD	<LOD	<LOD	<LOD	0.08	<LOD	<LOD	<LOD	<LOD	<LOD	<LOD	<LOD	<LOD	0.03	<LOD	<LOD	<LOD	<LOD	<LOD	<LOD	<LOD	<LOD	<LOD	<LOD	<LOD	<LOD	<LOD	<LOD	<LOD	<LOD	<LOD	<LOD	<LOD	<LOD
	450	29	Vaginal delivery	Yes	0	No	Yes	No	39	Male	3150	50	33	No	9	<LOD	<LOD	<LOD	<LOD	0.1	<LOD	<LOD	<LOD	<LOD	<LOD	<LOD	<LOD	<LOD	0.02	<LOD	<LOD	<LOD	<LOD	<LOD	<LOD	<LOD	<LOD	<LOD	<LOD	<LOD	<LOD	<LOD	<LOD	<LOD	<LOD	<LOD	0.098	<LOD	<LOD
	451	39	Caesarean section	No	4	No	No	No	39	Female	3030	46	34	No	10	<LOD	<LOD	<LOD	<LOD	0.08	<LOD	<LOD	<LOD	<LOD	<LOD	<LOD	<LOD	<LOD	<LOD	<LOD	<LOD	<LOD	<LOD	<LOD	<LOD	<LOD	<LOD	<LOD	<LOD	<LOD	<LOD	<LOD	<LOD	<LOD	<LOD	<LOD	<LOD	<LOD	<LOD
	452	27	Caesarean section	Yes	0	No	Yes	No	35	Male	2150	.	.	No	7	<LOD	<LOD	<LOD	<LOD	0.05	<LOD	<LOD	<LOD	<LOD	<LOD	<LOD	<LOD	<LOD	<LOD	<LOD	<LOD	<LOD	<LOD	<LOD	<LOD	<LOD	<LOD	<LOD	<LOD	<LOD	<LOD	<LOD	<LOD	<LOD	<LOD	<LOD	<LOD	<LOD	<LOD
	453	38	Caesarean section	No	4	Yes	No	Yes	39	Male	3310	49	35	Yes	9	<LOD	<LOD	<LOD	<LOD	0.05	<LOD	<LOD	<LOD	<LOD	<LOD	<LOD	<LOD	<LOD	<LOD	<LOD	<LOD	<LOD	<LOD	<LOD	<LOD	<LOD	<LOD	<LOD	<LOD	<LOD	<LOD	<LOD	<LOD	<LOD	<LOD	<LOD	<LOD	<LOD	<LOD
	454	28	Vaginal delivery	Yes	0	No	Yes	No	39	Female	2990	48	35	No	9	<LOD	<LOD	<LOD	<LOD	0.06	<LOD	<LOD	<LOD	<LOD	<LOD	<LOD	<LOD	<LOD	<LOD	<LOD	<LOD	<LOD	<LOD	<LOD	<LOD	<LOD	<LOD	<LOD	<LOD	<LOD	<LOD	<LOD	<LOD	<LOD	<LOD	<LOD	<LOD	<LOD	<LOD
	455	23	Vaginal delivery	Yes	0	No	No	No	40	Male	3190	51	33	No	9	<LOD	<LOD	<LOD	<LOD	0.03	<LOD	<LOD	<LOD	<LOD	<LOD	<LOD	<LOD	<LOD	<LOD	<LOD	<LOD	<LOD	<LOD	<LOD	<LOD	<LOD	<LOD	<LOD	<LOD	<LOD	<LOD	<LOD	<LOD	<LOD	<LOD	<LOD	<LOD	<LOD	<LOD
	456	33	Caesarean section	No	2	No	No	Yes	36	Male	2470	48	31	No	8	<LOD	<LOD	<LOD	<LOD	0.04	<LOD	<LOD	<LOD	<LOD	<LOD	<LOD	<LOD	<LOD	<LOD	<LOD	<LOD	<LOD	<LOD	<LOD	<LOD	<LOD	<LOD	<LOD	<LOD	<LOD	<LOD	<LOD	<LOD	<LOD	<LOD	<LOD	<LOD	<LOD	<LOD
	457	21	Caesarean section	No	1	No	Yes	No	40	Female	3200	48	35	No	9	<LOD	<LOD	<LOD	<LOD	0.01	<LOD	<LOD	<LOD	<LOD	<LOD	<LOD	<LOD	<LOD	<LOD	<LOD	<LOD	<LOD	<LOD	<LOD	<LOD	<LOD	<LOD	<LOD	<LOD	<LOD	<LOD	<LOD	<LOD	<LOD	<LOD	<LOD	<LOD	<LOD	<LOD
	458	32	Vaginal delivery	No	3	No	No	No	39	Female	3220	50	34	No	10	<LOD	<LOD	<LOD	<LOD	0.41	<LOD	<LOD	<LOD	<LOD	<LOD	<LOD	<LOD	<LOD	<LOD	<LOD	<LOD	<LOD	<LOD	<LOD	<LOD	<LOD	<LOD	<LOD	<LOD	<LOD	<LOD	<LOD	<LOD	<LOD	<LOD	<LOD	<LOD	<LOD	<LOD
	460	30	Vaginal delivery	No	6	Yes	No	No	38	Male	3470	51	35	No	9	<LOD	<LOD	<LOD	<LOD	0.02	<LOD	<LOD	<LOD	<LOD	<LOD	<LOD	<LOD	<LOD	<LOD	<LOD	<LOD	<LOD	<LOD	<LOD	<LOD	<LOD	<LOD	<LOD	<LOD	<LOD	<LOD	<LOD	<LOD	<LOD	<LOD	<LOD	<LOD	<LOD	<LOD
	461	24	Vaginal delivery	Yes	0	No	No	No	41	Male	3750	50	35	No	9	<LOD	<LOD	<LOD	<LOD	0.03	0.04	<LOD	<LOD	<LOD	<LOD	<LOD	<LOD	<LOD	<LOD	<LOD	<LOD	<LOD	<LOD	<LOD	<LOD	<LOD	<LOD	<LOD	<LOD	<LOD	<LOD	<LOD	<LOD	<LOD	<LOD	<LOD	<LOD	<LOD	<LOD
	462	27	Vaginal delivery	Yes	0	No	No	No	41	Male	3310	50	36	No	9	<LOD	<LOD	<LOD	<LOD	0.06	0.01	<LOD	<LOD	<LOD	<LOD	<LOD	<LOD	<LOD	0.01	<LOD	<LOD	<LOD	<LOD	<LOD	<LOD	<LOD	<LOD	<LOD	<LOD	<LOD	<LOD	<LOD	<LOD	<LOD	<LOD	<LOD	<LOD	<LOD	<LOD
	463	16	Caesarean section	Yes	0	No	No	Yes	35	Female	1960	.	.	No	9	<LOD	<LOD	<LOD	<LOD	0.03	<LOD	<LOD	<LOD	<LOD	<LOD	<LOD	<LOD	<LOD	<LOD	<LOD	<LOD	<LOD	<LOD	<LOD	<LOD	<LOD	<LOD	<LOD	<LOD	<LOD	<LOD	<LOD	<LOD	<LOD	<LOD	<LOD	<LOD	<LOD	<LOD
	464	33	Vaginal delivery	No	6	No	Yes	No	41	Male	3970	54	34	No	9	<LOD	<LOD	<LOD	<LOD	0.14	<LOD	<LOD	<LOD	<LOD	<LOD	<LOD	<LOD	<LOD	0.02	<LOD	<LOD	<LOD	<LOD	<LOD	<LOD	<LOD	<LOD	<LOD	<LOD	<LOD	<LOD	<LOD	<LOD	<LOD	<LOD	<LOD	<LOD	<LOD	<LOD
	465	33	Vaginal delivery	No	2	Yes	No	No	40	Female	3370	50	34	No	9	<LOD	<LOD	<LOD	<LOD	0.08	<LOD	<LOD	<LOD	<LOD	<LOD	<LOD	<LOD	<LOD	0.02	<LOD	<LOD	<LOD	<LOD	<LOD	<LOD	<LOD	<LOD	<LOD	<LOD	<LOD	<LOD	<LOD	<LOD	<LOD	<LOD	<LOD	<LOD	<LOD	<LOD
	466	34	Vaginal delivery	No	2	Yes	No	No	40	Female	3260	50	34	No	10	<LOD	<LOD	<LOD	<LOD	0.18	0.02	<LOD	<LOD	<LOD	<LOD	<LOD	<LOD	<LOD	0.02	<LOD	<LOD	<LOD	<LOD	<LOD	<LOD	0.105	<LOD	<LOD	<LOD	<LOD	<LOD	<LOD	<LOD	<LOD	<LOD	<LOD	<LOD	<LOD	<LOD
	467	35	Vaginal delivery	No	1	No	No	Yes	37	Male	2350	44	32	No	9	<LOD	<LOD	<LOD	<LOD	0.08	<LOD	<LOD	<LOD	<LOD	<LOD	<LOD	<LOD	<LOD	<LOD	<LOD	<LOD	<LOD	<LOD	<LOD	<LOD	<LOD	<LOD	<LOD	<LOD	<LOD	<LOD	<LOD	<LOD	<LOD	<LOD	<LOD	<LOD	<LOD	<LOD
	468	24	Vaginal delivery	Yes	0	No	Yes	No	41	Male	2380	49	35	No	9	<LOD	<LOD	<LOD	<LOD	0.06	<LOD	<LOD	<LOD	<LOD	<LOD	0.01	<LOD	<LOD	0.02	<LOD	<LOD	<LOD	<LOD	<LOD	<LOD	<LOD	<LOD	<LOD	<LOD	<LOD	<LOD	<LOD	<LOD	<LOD	<LOD	<LOD	<LOD	<LOD	<LOD
	469	36	Caesarean section	Yes	0	No	No	No	40	Male	2710	49	34	No	10	<LOD	<LOD	<LOD	<LOD	0.05	<LOD	<LOD	<LOD	<LOD	<LOD	<LOD	<LOD	<LOD	<LOD	<LOD	<LOD	<LOD	<LOD	<LOD	<LOD	<LOD	<LOD	<LOD	<LOD	<LOD	<LOD	<LOD	<LOD	<LOD	<LOD	<LOD	<LOD	<LOD	<LOD
	470	37	Vaginal delivery	Yes	0	No	Yes	No	40	Male	3070	50	35	No	8	<LOD	<LOD	<LOD	<LOD	0.31	0.01	<LOD	<LOD	<LOD	<LOD	<LOD	<LOD	<LOD	0.03	<LOD	<LOD	<LOD	<LOD	<LOD	<LOD	<LOD	<LOD	<LOD	<LOD	<LOD	<LOD	<LOD	<LOD	<LOD	<LOD	<LOD	<LOD	<LOD	0.114
	471	31	Vaginal delivery	No	15	No	No	No	41	Female	3460	49	34	No	10	<LOD	<LOD	<LOD	<LOD	0.04	<LOD	<LOD	<LOD	<LOD	<LOD	<LOD	<LOD	<LOD	<LOD	<LOD	<LOD	<LOD	<LOD	<LOD	<LOD	<LOD	<LOD	<LOD	<LOD	<LOD	<LOD	<LOD	<LOD	<LOD	<LOD	<LOD	<LOD	<LOD	<LOD
	472	25	Vaginal delivery	No	39	No	No	Yes	38	Female	2720	48	33	No	9	<LOD	<LOD	<LOD	<LOD	0.06	<LOD	<LOD	<LOD	<LOD	<LOD	<LOD	<LOD	<LOD	<LOD	<LOD	<LOD	<LOD	<LOD	<LOD	<LOD	<LOD	<LOD	<LOD	<LOD	<LOD	<LOD	<LOD	<LOD	<LOD	<LOD	<LOD	<LOD	<LOD	<LOD
	473	37	Vaginal delivery	No	44	No	No	No	40	Male	4220	55	36	No	9	<LOD	<LOD	<LOD	<LOD	0.06	0.02	<LOD	<LOD	<LOD	<LOD	<LOD	<LOD	<LOD	<LOD	<LOD	<LOD	<LOD	<LOD	<LOD	<LOD	<LOD	<LOD	<LOD	<LOD	<LOD	<LOD	<LOD	<LOD	<LOD	<LOD	<LOD	<LOD	<LOD	<LOD
	475	25	Vaginal delivery	No	0	Yes	No	Yes	41	Male	3900	51	36	No	9	<LOD	<LOD	<LOD	<LOD	0.29	<LOD	<LOD	0.08	<LOD	<LOD	<LOD	<LOD	<LOD	0.03	<LOD	<LOD	<LOD	<LOD	<LOD	<LOD	<LOD	<LOD	<LOD	<LOD	<LOD	<LOD	<LOD	<LOD	<LOD	<LOD	<LOD	<LOD	<LOD	0.879
	476	38	Vaginal delivery	No	1	Yes	Yes	No	39	Male	3620	48	35	Yes	9	<LOD	<LOD	<LOD	<LOD	0.29	0.02	<LOD	<LOD	<LOD	<LOD	<LOD	<LOD	<LOD	0.03	<LOD	<LOD	<LOD	<LOD	<LOD	<LOD	<LOD	<LOD	<LOD	<LOD	<LOD	<LOD	<LOD	<LOD	<LOD	<LOD	0.216	<LOD	<LOD	<LOD
	477	21	Caesarean section	Yes	0	No	No	No	40	Male	4780	52	34	No	8	<LOD	<LOD	<LOD	<LOD	0.04	<LOD	<LOD	<LOD	<LOD	<LOD	<LOD	<LOD	<LOD	0.03	<LOD	<LOD	<LOD	<LOD	<LOD	<LOD	<LOD	<LOD	<LOD	<LOD	<LOD	<LOD	<LOD	<LOD	<LOD	<LOD	0.107	<LOD	<LOD	<LOD
	478	28	Vaginal delivery	Yes	0	No	Yes	No	41	Female	2950	48	35	No	9	<LOD	<LOD	<LOD	<LOD	0.081	<LOD	<LOD	<LOD	<LOD	<LOD	0.055	<LOD	<LOD	0.043	<LOD	<LOD	<LOD	<LOD	<LOD	<LOD	<LOD	<LOD	<LOD	0.193	<LOD	<LOD	<LOD	<LOD	<LOD	<LOD	<LOD	0.166	<LOD	<LOD
	479	31	Vaginal delivery	No	3	No	No	No	40	Female	3180	50	35	No	9	<LOD	<LOD	<LOD	<LOD	0.285	<LOD	<LOD	0.087	<LOD	<LOD	<LOD	<LOD	<LOD	0.074	<LOD	<LOD	<LOD	<LOD	<LOD	<LOD	<LOD	<LOD	<LOD	<LOD	<LOD	<LOD	<LOD	<LOD	<LOD	<LOD	0.212	0.336	<LOD	0.719
	480	32	Vaginal delivery	No	8	No	Yes	No	41	Female	3930	53	36	No	9	<LOD	<LOD	<LOD	<LOD	0.201	<LOD	<LOD	<LOD	<LOD	<LOD	<LOD	<LOD	<LOD	0.052	<LOD	<LOD	<LOD	<LOD	<LOD	<LOD	<LOD	<LOD	<LOD	<LOD	<LOD	<LOD	<LOD	<LOD	<LOD	<LOD	<LOD	<LOD	<LOD	<LOD
	481	34	Vaginal delivery	No	0	Yes	No	No	39	Female	3160	49	34	No	9	<LOD	<LOD	<LOD	<LOD	1.08	<LOD	<LOD	<LOD	<LOD	<LOD	<LOD	<LOD	<LOD	0.056	<LOD	<LOD	<LOD	<LOD	<LOD	<LOD	<LOD	<LOD	<LOD	<LOD	<LOD	<LOD	<LOD	<LOD	<LOD	<LOD	<LOD	<LOD	<LOD	<LOD
	482	36	Vaginal delivery	Yes	0	No	Yes	No	41	Male	3540	49	35	No	9	<LOD	<LOD	<LOD	<LOD	0.148	<LOD	<LOD	<LOD	<LOD	<LOD	<LOD	<LOD	<LOD	0.075	<LOD	<LOD	<LOD	<LOD	<LOD	<LOD	<LOD	<LOD	<LOD	<LOD	<LOD	<LOD	<LOD	<LOD	<LOD	<LOD	<LOD	0.248	<LOD	<LOD
	483	26	Caesarean section	Yes	0	No	Yes	No	40	Female	3650	50	35	No	9	<LOD	<LOD	<LOD	<LOD	0.058	<LOD	<LOD	<LOD	<LOD	<LOD	<LOD	<LOD	<LOD	0.052	<LOD	<LOD	<LOD	<LOD	<LOD	<LOD	<LOD	<LOD	<LOD	<LOD	<LOD	<LOD	<LOD	<LOD	<LOD	<LOD	<LOD	0.252	<LOD	0.515
	484	33	Vaginal delivery	No	30	Yes	No	No	41	Female	2960	47	34	No	10	<LOD	<LOD	<LOD	<LOD	0.223	<LOD	<LOD	<LOD	<LOD	<LOD	<LOD	<LOD	<LOD	0.045	<LOD	<LOD	<LOD	<LOD	<LOD	<LOD	<LOD	<LOD	<LOD	<LOD	<LOD	<LOD	<LOD	<LOD	<LOD	<LOD	<LOD	0.192	<LOD	<LOD
	485	41	Vaginal delivery	Yes	0	No	No	No	40	Female	3960	52	34	No	9	<LOD	<LOD	<LOD	<LOD	0.559	<LOD	<LOD	0.135	<LOD	<LOD	<LOD	<LOD	<LOD	0.067	<LOD	0.111	<LOD	0.109	<LOD	<LOD	<LOD	<LOD	<LOD	<LOD	<LOD	<LOD	<LOD	<LOD	<LOD	<LOD	<LOD	<LOD	<LOD	0.964
	487	29	Vaginal delivery	Yes	0	No	No	No	41	Female	3630	50	33	No	10	<LOD	<LOD	<LOD	<LOD	0.171	<LOD	<LOD	<LOD	<LOD	<LOD	<LOD	<LOD	<LOD	0.047	<LOD	<LOD	<LOD	0.083	<LOD	<LOD	<LOD	<LOD	<LOD	<LOD	<LOD	<LOD	<LOD	<LOD	<LOD	<LOD	<LOD	0.165	<LOD	0.113
	488	22	Vaginal delivery	Yes	0	No	No	No	41	Male	3780	51	36	No	8	<LOD	<LOD	<LOD	<LOD	0.08	<LOD	<LOD	0.01	<LOD	<LOD	<LOD	<LOD	<LOD	0.036	<LOD	<LOD	<LOD	<LOD	<LOD	<LOD	<LOD	<LOD	<LOD	<LOD	<LOD	<LOD	<LOD	<LOD	<LOD	<LOD	<LOD	0.241	<LOD	0.255
	489	28	Vaginal delivery	Yes	0	No	No	No	41	Male	3470	50	35	No	9	<LOD	<LOD	<LOD	<LOD	0.068	<LOD	<LOD	0.007	<LOD	<LOD	<LOD	<LOD	<LOD	0.047	<LOD	<LOD	<LOD	<LOD	<LOD	<LOD	<LOD	<LOD	<LOD	<LOD	<LOD	<LOD	<LOD	<LOD	<LOD	<LOD	<LOD	0.143	<LOD	<LOD
	490	32	Vaginal delivery	Yes	0	No	Yes	No	40	Male	3670	50	36	No	9	<LOD	<LOD	<LOD	<LOD	0.197	<LOD	<LOD	0.059	<LOD	<LOD	<LOD	<LOD	<LOD	0.061	<LOD	<LOD	<LOD	<LOD	<LOD	<LOD	<LOD	<LOD	<LOD	<LOD	<LOD	<LOD	<LOD	<LOD	<LOD	<LOD	0.219	0.21	<LOD	0.113
	491	36	Vaginal delivery	Yes	0	No	No	No	39	Female	3240	49	34	No	9	<LOD	<LOD	<LOD	<LOD	0.188	<LOD	<LOD	0.005	<LOD	<LOD	<LOD	<LOD	<LOD	0.056	<LOD	<LOD	<LOD	<LOD	<LOD	<LOD	<LOD	<LOD	<LOD	<LOD	<LOD	<LOD	<LOD	<LOD	<LOD	<LOD	<LOD	0.15	<LOD	<LOD
	492	39	Vaginal delivery	No	9	No	No	No	40	Female	3780	50	34	No	9	<LOD	<LOD	<LOD	<LOD	0.094	<LOD	<LOD	0.024	<LOD	<LOD	<LOD	<LOD	<LOD	0.046	<LOD	<LOD	<LOD	0.062	<LOD	<LOD	<LOD	<LOD	<LOD	<LOD	<LOD	<LOD	<LOD	<LOD	<LOD	<LOD	<LOD	<LOD	<LOD	<LOD
	493	41	Caesarean section	No	9	No	Yes	Yes	38	Female	3400	49	35	No	9	<LOD	<LOD	<LOD	<LOD	0.156	<LOD	<LOD	0.006	<LOD	<LOD	<LOD	<LOD	<LOD	<LOD	<LOD	<LOD	<LOD	<LOD	<LOD	<LOD	<LOD	<LOD	<LOD	<LOD	<LOD	<LOD	<LOD	<LOD	<LOD	<LOD	<LOD	0.21	<LOD	<LOD
	494	29	Caesarean section	No	0	Yes	No	No	39	Female	4030	50	39	No	9	0.064	<LOD	<LOD	<LOD	0.028	<LOD	<LOD	0.047	<LOD	<LOD	<LOD	<LOD	<LOD	0.037	<LOD	<LOD	<LOD	<LOD	<LOD	<LOD	<LOD	<LOD	<LOD	<LOD	<LOD	<LOD	<LOD	<LOD	<LOD	<LOD	<LOD	0.223	<LOD	<LOD
	495	40	Caesarean section	Yes	0	No	No	No	37	Female	2100	45	30	No	10	<LOD	<LOD	<LOD	<LOD	0.027	<LOD	<LOD	0.028	<LOD	<LOD	<LOD	<LOD	<LOD	0.036	<LOD	<LOD	<LOD	<LOD	<LOD	<LOD	<LOD	<LOD	<LOD	<LOD	<LOD	<LOD	<LOD	<LOD	<LOD	<LOD	<LOD	<LOD	<LOD	<LOD
	496	34	Vaginal delivery	No	0	No	No	Yes	41	Female	3210	49	34	No	10	<LOD	<LOD	<LOD	<LOD	0.655	<LOD	<LOD	0.009	0.066	<LOD	<LOD	<LOD	<LOD	0.036	<LOD	1.34	<LOD	1.351	<LOD	<LOD	<LOD	<LOD	<LOD	<LOD	<LOD	<LOD	<LOD	<LOD	<LOD	<LOD	0.178	0.387	<LOD	1.619
	497	34	Vaginal delivery	Yes	0	No	No	Yes	40	Male	3230	51	34	No	7	<LOD	<LOD	<LOD	<LOD	0.072	<LOD	<LOD	0.026	<LOD	<LOD	<LOD	<LOD	<LOD	0.052	<LOD	<LOD	<LOD	<LOD	<LOD	<LOD	<LOD	<LOD	<LOD	<LOD	<LOD	<LOD	<LOD	<LOD	<LOD	<LOD	<LOD	0.241	<LOD	<LOD
	498	39	Vaginal delivery	No	2	Yes	Yes	No	38	Male	3700	50	37	No	9	<LOD	<LOD	<LOD	<LOD	0.179	<LOD	<LOD	0.024	<LOD	<LOD	<LOD	<LOD	<LOD	0.042	<LOD	0.083	<LOD	<LOD	<LOD	<LOD	<LOD	<LOD	<LOD	<LOD	<LOD	<LOD	<LOD	<LOD	<LOD	<LOD	<LOD	0.253	<LOD	<LOD
	499	21	Vaginal delivery	Yes	0	No	No	No	39	Female	3350	51	34	No	9	<LOD	<LOD	<LOD	<LOD	0.066	<LOD	<LOD	<LOD	<LOD	<LOD	<LOD	<LOD	<LOD	0.039	<LOD	<LOD	<LOD	<LOD	<LOD	<LOD	<LOD	<LOD	<LOD	<LOD	<LOD	<LOD	<LOD	<LOD	<LOD	<LOD	<LOD	0.205	<LOD	<LOD
	500	29	Vaginal delivery	Yes	0	No	No	No	39	Female	3340	51	35	No	9	<LOD	<LOD	<LOD	<LOD	0.308	<LOD	<LOD	<LOD	<LOD	<LOD	<LOD	<LOD	<LOD	0.036	<LOD	<LOD	<LOD	<LOD	<LOD	<LOD	<LOD	<LOD	<LOD	<LOD	<LOD	<LOD	<LOD	<LOD	<LOD	<LOD	<LOD	0.179	<LOD	<LOD
	501	38	Vaginal delivery	No	10	No	Yes	No	40	Female	3100	51	35	No	9	<LOD	<LOD	<LOD	<LOD	0.112	<LOD	<LOD	0.026	<LOD	<LOD	<LOD	<LOD	<LOD	0.05	<LOD	<LOD	<LOD	<LOD	<LOD	<LOD	<LOD	<LOD	<LOD	<LOD	<LOD	<LOD	<LOD	<LOD	<LOD	<LOD	0.137	0.296	<LOD	<LOD
	502	35	Vaginal delivery	Yes	0	No	Yes	No	38	Male	3490	50	33	No	9	<LOD	<LOD	<LOD	<LOD	0.102	<LOD	<LOD	<LOD	<LOD	<LOD	<LOD	<LOD	<LOD	0.036	<LOD	<LOD	<LOD	<LOD	<LOD	<LOD	<LOD	<LOD	<LOD	<LOD	<LOD	<LOD	<LOD	<LOD	<LOD	<LOD	<LOD	0.215	<LOD	<LOD
	503	33	Caesarean section	No	4	Yes	No	No	36	Female	2200	46	33	No	9	<LOD	<LOD	<LOD	<LOD	0.092	<LOD	<LOD	<LOD	<LOD	<LOD	<LOD	<LOD	<LOD	0.036	<LOD	<LOD	<LOD	<LOD	<LOD	<LOD	<LOD	<LOD	<LOD	<LOD	<LOD	<LOD	<LOD	<LOD	<LOD	<LOD	<LOD	0.177	<LOD	<LOD
	504	36	Vaginal delivery	Yes	0	No	Yes	No	39	Male	3200	51	34	No	8	<LOD	<LOD	<LOD	<LOD	0.269	<LOD	<LOD	<LOD	<LOD	<LOD	<LOD	<LOD	<LOD	0.043	<LOD	<LOD	<LOD	<LOD	<LOD	<LOD	<LOD	<LOD	<LOD	<LOD	<LOD	<LOD	<LOD	<LOD	<LOD	<LOD	<LOD	<LOD	<LOD	<LOD
	505	34	Vaginal delivery	Yes	0	No	No	No	41	Male	2870	51	35	No	9	<LOD	<LOD	<LOD	<LOD	0.31	<LOD	<LOD	<LOD	<LOD	<LOD	<LOD	<LOD	<LOD	0.074	<LOD	<LOD	<LOD	<LOD	<LOD	<LOD	<LOD	<LOD	<LOD	<LOD	<LOD	<LOD	<LOD	<LOD	<LOD	<LOD	<LOD	0.203	<LOD	<LOD
	507	35	Caesarean section	No	4	Yes	No	No	40	Male	3000	49	36	Yes	10	<LOD	<LOD	<LOD	<LOD	0.12	<LOD	<LOD	<LOD	<LOD	<LOD	<LOD	<LOD	<LOD	0.045	<LOD	<LOD	<LOD	<LOD	<LOD	<LOD	<LOD	<LOD	<LOD	<LOD	<LOD	<LOD	<LOD	<LOD	<LOD	<LOD	<LOD	0.253	<LOD	<LOD
	508	31	Vaginal delivery	No	16	Yes	No	Yes	41	Female	3450	48	35	No	9	<LOD	<LOD	<LOD	<LOD	0.071	<LOD	<LOD	<LOD	<LOD	<LOD	<LOD	<LOD	<LOD	0.038	<LOD	<LOD	<LOD	<LOD	<LOD	<LOD	<LOD	<LOD	<LOD	<LOD	<LOD	<LOD	<LOD	<LOD	<LOD	<LOD	<LOD	0.19	<LOD	<LOD
	509	27	Vaginal delivery	Yes	0	No	Yes	No	40	Female	2950	49	34	No	9	<LOD	<LOD	<LOD	<LOD	0.061	<LOD	<LOD	<LOD	<LOD	<LOD	<LOD	<LOD	<LOD	0.052	<LOD	<LOD	<LOD	<LOD	<LOD	<LOD	<LOD	<LOD	<LOD	<LOD	<LOD	<LOD	<LOD	<LOD	<LOD	0.217	<LOD	0.219	<LOD	<LOD
	511	31	Vaginal delivery	No	2	No	No	No	40	Female	2940	50	34	No	10	<LOD	<LOD	<LOD	<LOD	0.095	<LOD	<LOD	<LOD	<LOD	<LOD	<LOD	<LOD	<LOD	0.049	<LOD	0.113	<LOD	0.113	<LOD	<LOD	0.213	<LOD	<LOD	<LOD	<LOD	<LOD	<LOD	<LOD	<LOD	<LOD	<LOD	0.153	<LOD	<LOD
	514	34	Caesarean section	No	2	No	No	No	39	Female	3520	48	35	No	9	<LOD	<LOD	<LOD	<LOD	0.092	<LOD	<LOD	0.034	<LOD	<LOD	<LOD	<LOD	<LOD	0.06	<LOD	<LOD	<LOD	<LOD	<LOD	<LOD	<LOD	<LOD	<LOD	<LOD	<LOD	<LOD	<LOD	<LOD	<LOD	<LOD	<LOD	0.25	<LOD	0.414
	515	22	Vaginal delivery	No	0	No	No	No	40	Male	3560	50	34	No	10	<LOD	<LOD	<LOD	<LOD	0.101	<LOD	<LOD	0.012	<LOD	<LOD	<LOD	<LOD	<LOD	0.05	<LOD	<LOD	<LOD	<LOD	<LOD	<LOD	<LOD	<LOD	<LOD	<LOD	<LOD	<LOD	<LOD	0.232	<LOD	<LOD	0.121	<LOD	<LOD	0.671
	516	25	Caesarean section	Yes	0	No	No	No	41	Male	3870	51	35	No	10	<LOD	<LOD	<LOD	<LOD	0.064	<LOD	<LOD	<LOD	<LOD	<LOD	<LOD	<LOD	<LOD	<LOD	<LOD	<LOD	<LOD	<LOD	<LOD	<LOD	<LOD	<LOD	<LOD	<LOD	<LOD	<LOD	<LOD	<LOD	<LOD	<LOD	0.135	0.267	<LOD	0.674
	517	37	Vaginal delivery	Yes	0	No	Yes	No	41	Male	3160	51	33	No	9	<LOD	<LOD	<LOD	<LOD	0.201	<LOD	<LOD	<LOD	<LOD	<LOD	<LOD	<LOD	<LOD	<LOD	<LOD	<LOD	<LOD	<LOD	<LOD	<LOD	<LOD	<LOD	<LOD	<LOD	<LOD	<LOD	<LOD	<LOD	<LOD	<LOD	0.166	<LOD	<LOD	0.158
	519	30	Vaginal delivery	No	3	Yes	No	No	41	Male	3180	49	35	No	9	<LOD	<LOD	<LOD	<LOD	0.282	<LOD	<LOD	<LOD	<LOD	<LOD	<LOD	<LOD	<LOD	<LOD	<LOD	<LOD	<LOD	<LOD	<LOD	<LOD	<LOD	<LOD	<LOD	<LOD	<LOD	<LOD	<LOD	<LOD	<LOD	<LOD	<LOD	0.123	<LOD	0.085
	521	38	Vaginal delivery	Yes	0	No	No	No	39	Female	3700	52	35	Yes	8	0.086	<LOD	<LOD	<LOD	0.174	<LOD	<LOD	<LOD	<LOD	<LOD	<LOD	<LOD	<LOD	0.073	<LOD	<LOD	<LOD	<LOD	<LOD	<LOD	<LOD	<LOD	<LOD	<LOD	<LOD	<LOD	<LOD	<LOD	<LOD	<LOD	<LOD	0.234	<LOD	0.3
	523	32	Caesarean section	Yes	0	No	No	No	41	Female	3050	49	35	No	9	<LOD	<LOD	<LOD	<LOD	0.052	<LOD	<LOD	<LOD	<LOD	<LOD	<LOD	<LOD	<LOD	<LOD	<LOD	<LOD	<LOD	<LOD	<LOD	<LOD	<LOD	<LOD	<LOD	<LOD	<LOD	<LOD	<LOD	<LOD	<LOD	<LOD	<LOD	<LOD	<LOD	1.007
	524	25	Vaginal delivery	Yes	0	No	Yes	No	39	Female	3090	50	34	No	10	<LOD	<LOD	<LOD	<LOD	0.217	<LOD	<LOD	<LOD	<LOD	<LOD	<LOD	<LOD	<LOD	<LOD	<LOD	<LOD	<LOD	<LOD	<LOD	<LOD	<LOD	<LOD	<LOD	<LOD	<LOD	<LOD	<LOD	<LOD	<LOD	<LOD	0.128	0.19	<LOD	0.772
	526	23	Vaginal delivery	Yes	0	No	No	No	40	Female	3500	50	35	No	9	<LOD	<LOD	<LOD	<LOD	0.072	<LOD	<LOD	<LOD	<LOD	<LOD	<LOD	<LOD	<LOD	0.049	<LOD	<LOD	<LOD	<LOD	<LOD	<LOD	<LOD	<LOD	<LOD	<LOD	<LOD	<LOD	<LOD	<LOD	<LOD	<LOD	<LOD	0.227	<LOD	1.22
	529	27	Vaginal delivery	No	7	No	No	No	40	Male	3510	50	35	No	9	<LOD	<LOD	<LOD	<LOD	0.115	<LOD	<LOD	<LOD	<LOD	<LOD	<LOD	<LOD	<LOD	<LOD	<LOD	<LOD	<LOD	<LOD	<LOD	<LOD	<LOD	<LOD	<LOD	<LOD	<LOD	<LOD	<LOD	<LOD	<LOD	<LOD	0.258	0.319	<LOD	1.072
	530	23	Vaginal delivery	Yes	0	No	No	No	40	Female	2760	47	32	Yes	9	<LOD	<LOD	<LOD	<LOD	0.063	<LOD	<LOD	<LOD	<LOD	<LOD	<LOD	<LOD	<LOD	0.078	<LOD	<LOD	<LOD	<LOD	<LOD	<LOD	<LOD	<LOD	<LOD	<LOD	<LOD	<LOD	<LOD	<LOD	<LOD	<LOD	<LOD	0.386	<LOD	2.22
	531	24	Caesarean section	No	0	Yes	Yes	No	41	Male	3340	50	35	No	6	<LOD	<LOD	<LOD	<LOD	0.195	<LOD	<LOD	<LOD	<LOD	<LOD	<LOD	<LOD	<LOD	<LOD	<LOD	<LOD	<LOD	<LOD	<LOD	<LOD	<LOD	<LOD	<LOD	<LOD	<LOD	<LOD	<LOD	<LOD	<LOD	<LOD	<LOD	0.369	<LOD	2.358
	532	38	Caesarean section	No	9	No	Yes	No	38	Female	2770	48	33	No	10	<LOD	<LOD	<LOD	<LOD	0.406	<LOD	<LOD	<LOD	<LOD	<LOD	<LOD	<LOD	<LOD	0.077	<LOD	<LOD	<LOD	<LOD	<LOD	<LOD	<LOD	<LOD	<LOD	<LOD	<LOD	<LOD	<LOD	<LOD	<LOD	<LOD	<LOD	0.212	<LOD	0.851
	533	26	Caesarean section	No	3	No	Yes	No	39	Male	3520	49	35	No	9	<LOD	<LOD	<LOD	<LOD	0.027	<LOD	<LOD	<LOD	<LOD	<LOD	<LOD	<LOD	<LOD	<LOD	<LOD	<LOD	<LOD	<LOD	<LOD	<LOD	<LOD	<LOD	<LOD	<LOD	<LOD	<LOD	<LOD	<LOD	<LOD	<LOD	<LOD	0.186	<LOD	0.992
	534	24	Vaginal delivery	No	1	No	Yes	No	40	Female	3750	52	37	No	9	<LOD	<LOD	<LOD	<LOD	0.077	<LOD	<LOD	<LOD	<LOD	<LOD	<LOD	<LOD	<LOD	0.051	<LOD	<LOD	<LOD	<LOD	<LOD	<LOD	<LOD	<LOD	<LOD	<LOD	<LOD	<LOD	<LOD	<LOD	<LOD	<LOD	<LOD	0.204	<LOD	0.746
	535	41	Vaginal delivery	Yes	0	No	No	No	39	Female	2670	47	32	No	10	<LOD	<LOD	<LOD	<LOD	0.085	<LOD	<LOD	<LOD	<LOD	<LOD	<LOD	<LOD	<LOD	<LOD	<LOD	<LOD	<LOD	<LOD	<LOD	<LOD	<LOD	<LOD	<LOD	<LOD	<LOD	<LOD	<LOD	<LOD	<LOD	<LOD	0.118	0.353	<LOD	0.09
	537	35	Vaginal delivery	No	0	No	Yes	No	40	Male	3350	50	36	Yes	9	<LOD	<LOD	<LOD	<LOD	0.131	<LOD	<LOD	<LOD	<LOD	<LOD	<LOD	<LOD	<LOD	<LOD	<LOD	<LOD	<LOD	<LOD	<LOD	<LOD	<LOD	0.306	<LOD	<LOD	<LOD	<LOD	<LOD	<LOD	<LOD	<LOD	<LOD	0.253	<LOD	<LOD
	538	37	Vaginal delivery	Yes	0	Yes	Yes	No	41	Female	3950	51	37	Yes	9	<LOD	<LOD	<LOD	<LOD	0.122	<LOD	<LOD	<LOD	<LOD	<LOD	<LOD	<LOD	<LOD	<LOD	<LOD	<LOD	<LOD	<LOD	<LOD	<LOD	<LOD	<LOD	<LOD	<LOD	<LOD	<LOD	<LOD	<LOD	<LOD	<LOD	<LOD	<LOD	<LOD	<LOD
																LOD: limit of detection
[truncated: 28 more columns]

## Sheet: Hoja2
Aldrin
opDDD
ppDDD
opDDE
ppDDE
opDDT
ppDDT
Dieldrin
Endosulfan_alfa
Endosulfan_beta
Endosulfan_sulfate
Endrin
Heptachlor
HCB
aHCH
bHCH
dHCH
Lindane_gamma
Methoxychlor
Mirex
Acenaphthalene
Acenaphthene
Anthracene
Benzo_a_anthracene
Benzo_a_pyrene
Benzo_b_fluoranthene
Benzo_ghi_perylene
Benzo_k_fluoranthene
Chrysene
Dibenzo_ah_anthracene
Fluoranthene
Fluorene
Indene_123cd_pyrene
Naphthalene
Phenanthrene
Pyrene
PCB_101
PCB_105
PCB_114
PCB_118
PCB_123
PCB_126
PCB_138
PCB_153
PCB_156
PCB_157
PCB_167
PCB_169
PCB_180
PCB_189
PCB_28
PCB_52
PCB_77
PCB_81
BDE_100
BDE_153
BDE_154
BDE_183
BDE_28
BDE_47
BDE_85
BDE_99
